# Supplementary material for: Diverse and mobile: eccDNA‐based identification of carrot low‐copy‐number LTR retrotransposons active in callus cultures
Source: Plant J. 2022 May 10;110(6):1811–28. doi: 10.1111/tpj.15773 (PMC9324142; doi:10.1111/tpj.15773)
Supplement: Supplementary file 4 — Data S1. Age of carrot LTR‐RTs. [file TPJ-110-1811-s001.txt]

retrotransposon	age	lineage	family	superfamily
retrotransposon1	4.66557361006327	UC	fUC	UC
retrotransposon10	0.0301511338066697	Athila	f0	Ty3/gypsy
retrotransposon100	1.22959416272882	SIRE	f1	Ty1/copia
retrotransposon1000	5.46639050128138	UC	fUC	UC
retrotransposon1001	0.905283778254526	UC	fUC	UC
retrotransposon1002	6.85351878203694	UC	fUC	UC
retrotransposon1003	6.8446066292413	UC	fUC	UC
retrotransposon1004	1.39149657299626	UC	fUC	UC
retrotransposon1005	2.06215797964061	UC	fUC	UC
retrotransposon1006	2.31815833425545	UC	fUC	UC
retrotransposon1007	0	Ivana	f12	Ty1/copia
retrotransposon1008	1.56912114739892	UC	fUC	UC
retrotransposon1009	1.22905091282422	Athila	f1	Ty3/gypsy
retrotransposon101	3.02597128133905	SIRE	f1	Ty1/copia
retrotransposon1010	0.3098627006958	Bianca	f0	Ty1/copia
retrotransposon1011	4.96237137102699	UC	fUC	UC
retrotransposon1012	0	UC	fUC	UC
retrotransposon1013	0.200190548216401	TAR	f1	Ty1/copia
retrotransposon1014	1.68675097902368	UC	fUC	UC
retrotransposon1015	0.959143347654202	Ale	f0	Ty1/copia
retrotransposon1016	0	Ivana	f3	Ty1/copia
retrotransposon1017	3.53593828309731	UC	fUC	UC
retrotransposon1018	2.12818737331933	UC	fUC	UC
retrotransposon1019	5.1252934144581	UC	fUC	UC
retrotransposon102	0.195793066789596	UC	fUC	UC
retrotransposon1020	6.36250896386431	UC	fUC	UC
retrotransposon1021	4.69711038085952	UC	fUC	UC
retrotransposon1022	7.29236535053696	UC	fUC	UC
retrotransposon1023	3.00091919685479	Ale	f0	Ty1/copia
retrotransposon1024	6.35496392525521	UC	fUC	UC
retrotransposon1025	0	UC	fUC	UC
retrotransposon1026	3.79789455016327	UC	fUC	UC
retrotransposon1027	0	UC	fUC	UC
retrotransposon1028	0.441243509899434	UC	fUC	UC
retrotransposon1029	0.399085025637136	Reina	f0	Ty3/gypsy
retrotransposon103	0.671358794572402	UC	fUC	UC
retrotransposon1030	0	Reina	f0	Ty3/gypsy
retrotransposon1031	1.42583753664113	Retand	f1	Ty3/gypsy
retrotransposon1032	2.95731056242471	UC	fUC	UC
retrotransposon1033	0.321032120693229	UC	fUC	UC
retrotransposon1034	0.701727794232487	UC	fUC	UC
retrotransposon1035	1.54436044323163	UC	fUC	UC
retrotransposon1036	0	Ivana	f0	Ty1/copia
retrotransposon1037	2.46904476986556	Tekay	f0	Ty3/gypsy
retrotransposon1038	0.892566976559441	UC	fUC	UC
retrotransposon1039	1.76900975589836	Retand	f1	Ty3/gypsy
retrotransposon104	0.487887116435965	UC	fUC	UC
retrotransposon1040	0.173714935490807	UC	fUC	UC
retrotransposon1041	0	Ale	f35	Ty1/copia
retrotransposon1042	0	Ale	f0	Ty1/copia
retrotransposon1043	3.56111033181101	UC	fUC	UC
retrotransposon1044	1.63401103178506	UC	fUC	UC
retrotransposon1045	2.3208626762694	Reina	f0	Ty3/gypsy
retrotransposon1046	4.38442523425601	UC	fUC	UC
retrotransposon1047	0	Ale	f0	Ty1/copia
retrotransposon1048	3.90190069229456	UC	fUC	UC
retrotransposon1049	1.79608816665208	UC	fUC	UC
retrotransposon105	1.45432316871309	Retand	f1	Ty3/gypsy
retrotransposon1050	2.23450231765514	UC	fUC	UC
retrotransposon1051	0	Bianca	f1	Ty1/copia
retrotransposon1052	1.65549531762242	UC	fUC	UC
retrotransposon1053	3.78450700052395	UC	fUC	UC
retrotransposon1054	0.27326252399018	SIRE	f1	Ty1/copia
retrotransposon1055	0.946042659063175	Tekay	f0	Ty3/gypsy
retrotransposon1056	1.65513049041613	Reina	f0	Ty3/gypsy
retrotransposon1057	0.157953152025129	TAR	f3	Ty1/copia
retrotransposon1058	1.8919260371869	UC	fUC	UC
retrotransposon1059	5.78394889937938	TAR	f1	Ty1/copia
retrotransposon106	1.11486189383094	Angela	f1	Ty1/copia
retrotransposon1060	1.16343039990589	Ale	f0	Ty1/copia
retrotransposon1061	3.88553874340717	UC	fUC	UC
retrotransposon1062	0.0525430935016698	Tekay	f0	Ty3/gypsy
retrotransposon1063	0	Ikeros	f1	Ty1/copia
retrotransposon1064	4.61732072843895	UC	fUC	UC
retrotransposon1065	0	Reina	f1	Ty3/gypsy
retrotransposon1066	0.71558414734748	Ale	f0	Ty1/copia
retrotransposon1067	0	Retand	f1	Ty3/gypsy
retrotransposon1068	0.951183894527581	Retand	f1	Ty3/gypsy
retrotransposon1069	0.651553484518213	UC	fUC	UC
retrotransposon107	0.674283070410731	Angela	f1	Ty1/copia
retrotransposon1070	0.128939450980204	UC	fUC	UC
retrotransposon1071	3.83849602258595	UC	fUC	UC
retrotransposon1072	0	Athila	f1	Ty3/gypsy
retrotransposon1073	0.638974006961097	UC	f0	UC
retrotransposon1074	3.03172736617924	Tekay	f0	Ty3/gypsy
retrotransposon1075	0	UC	fUC	UC
retrotransposon1076	0.188884475491586	UC	fUC	UC
retrotransposon1077	0	Ale	f2	Ty1/copia
retrotransposon1078	0.343025604674267	UC	fUC	UC
retrotransposon1079	0.389525447349023	SIRE	f1	Ty1/copia
retrotransposon108	0.382705032814157	UC	fUC	UC
retrotransposon1080	3.46781741658958	Retand	f1	Ty3/gypsy
retrotransposon1081	1.31323018367269	Bianca	f1	Ty1/copia
retrotransposon1082	0.524628793742745	Tekay	f0	Ty3/gypsy
retrotransposon1083	0.0401739561856866	UC	fUC	UC
retrotransposon1084	0.796462544328527	Reina	f0	Ty3/gypsy
retrotransposon1085	3.56882417589466	UC	fUC	UC
retrotransposon1086	2.77092064094509	UC	fUC	UC
retrotransposon1087	3.95507675568031	UC	fUC	UC
retrotransposon1088	0.140541622954683	SIRE	f0	Ty1/copia
retrotransposon1089	0	Ivana	f1	Ty1/copia
retrotransposon109	2.48096030258859	Athila	f1	Ty3/gypsy
retrotransposon1090	1.00779627964906	Tekay	f0	Ty3/gypsy
retrotransposon1091	0	Retand	f0	Ty3/gypsy
retrotransposon1092	0.717939613316386	TAR	f2	Ty1/copia
retrotransposon1093	3.96779334610554	UC	fUC	UC
retrotransposon1094	0	Retand	f0	Ty3/gypsy
retrotransposon1095	0.952647504444795	UC	f0	UC
retrotransposon1096	0.795663861026269	TAR	f3	Ty1/copia
retrotransposon1097	0.240420464244321	Athila	f2	Ty3/gypsy
retrotransposon1098	0	UC	fUC	UC
retrotransposon1099	2.29118479058618	SIRE	f1	Ty1/copia
retrotransposon11	0.651553484518213	SIRE	f0	Ty1/copia
retrotransposon110	1.57908306266736	SIRE	f1	Ty1/copia
retrotransposon1100	0	Ale	f3	Ty1/copia
retrotransposon1101	2.22522037851514	Retand	f0	Ty3/gypsy
retrotransposon1102	0.218648241817666	Tork	f1	Ty1/copia
retrotransposon1103	4.57602534493819	UC	fUC	UC
retrotransposon1104	0	UC	fUC	UC
retrotransposon1105	3.65695769041172	UC	fUC	UC
retrotransposon1106	0.165426226899638	TAR	f4	Ty1/copia
retrotransposon1107	0.0682244763573542	UC	fUC	UC
retrotransposon1108	0	UC	fUC	UC
retrotransposon1109	0.729038510737587	Athila	f4	Ty3/gypsy
retrotransposon111	1.36049459650286	SIRE	f1	Ty1/copia
retrotransposon1110	0.41693132895634	SIRE	f1	Ty1/copia
retrotransposon1111	0.715023695750223	Reina	f0	Ty3/gypsy
retrotransposon1112	0.650112524245828	UC	fUC	UC
retrotransposon1113	2.1030495994049	TAR	f3	Ty1/copia
retrotransposon1114	6.8033458282204	UC	fUC	UC
retrotransposon1115	0.988396556840286	Ale	f0	Ty1/copia
retrotransposon1116	2.42817879535374	UC	fUC	UC
retrotransposon1117	3.83859126722332	UC	fUC	UC
retrotransposon1118	6.99279385951574	UC	fUC	UC
retrotransposon1119	0.66709228783183	UC	fUC	UC
retrotransposon112	0.328474208572827	SIRE	f0	Ty1/copia
retrotransposon1120	4.62448127908208	UC	fUC	UC
retrotransposon1121	0.829643787554801	UC	fUC	UC
retrotransposon1122	0.491172121641533	Athila	f1	Ty3/gypsy
retrotransposon1123	1.42669697631073	UC	fUC	UC
retrotransposon1124	4.70299354463806	UC	fUC	UC
retrotransposon1125	0.838854042618806	UC	fUC	UC
retrotransposon1126	1.67613605893005	Retand	f1	Ty3/gypsy
retrotransposon1127	5.51797113363408	UC	fUC	UC
retrotransposon1128	0.316557659096749	TAR	f3	Ty1/copia
retrotransposon1129	5.5511346192534	UC	fUC	UC
retrotransposon113	0.483375170963255	SIRE	f1	Ty1/copia
retrotransposon1130	1.31873873515674	CRM	f0	Ty3/gypsy
retrotransposon1131	2.41219294785645	UC	fUC	UC
retrotransposon1132	2.12999422877746	UC	fUC	UC
retrotransposon1133	3.51200140204193	SIRE	f0	Ty1/copia
retrotransposon1134	5.71927933251425	Tekay	f0	Ty3/gypsy
retrotransposon1135	1.05107520618868	Tekay	f0	Ty3/gypsy
retrotransposon1136	0.419804061987407	UC	fUC	UC
retrotransposon1137	0.523458022240098	Tekay	f0	Ty3/gypsy
retrotransposon1138	1.22110378133001	UC	f0	UC
retrotransposon1139	0.160690756130744	UC	fUC	UC
retrotransposon114	1.04190673837982	Retand	f1	Ty3/gypsy
retrotransposon1140	0	Retand	f0	Ty3/gypsy
retrotransposon1141	0	Ivana	f1	Ty1/copia
retrotransposon1142	0.39587484015845	Retand	f0	Ty3/gypsy
retrotransposon1143	0	Ale	f37	Ty1/copia
retrotransposon1144	2.07110048746686	Ale	f0	Ty1/copia
retrotransposon1145	0.897752467689419	SIRE	f1	Ty1/copia
retrotransposon1146	0.662306083124831	UC	fUC	UC
retrotransposon1147	0	Reina	f1	Ty3/gypsy
retrotransposon1148	1.66612874647886	UC	fUC	UC
retrotransposon1149	1.07634108830904	UC	fUC	UC
retrotransposon115	0.41222318769118	Athila	f0	Ty3/gypsy
retrotransposon1150	5.2418976240989	UC	fUC	UC
retrotransposon1151	0.344261435396666	UC	fUC	UC
retrotransposon1152	4.84155191488997	UC	fUC	UC
retrotransposon1153	1.53360397002443	UC	fUC	UC
retrotransposon1154	0	UC	fUC	UC
retrotransposon1155	0	Ivana	f10	Ty1/copia
retrotransposon1156	4.30866385103215	Tekay	f0	Ty3/gypsy
retrotransposon1157	0	Ale	f0	Ty1/copia
retrotransposon1158	1.52968407226159	SIRE	f1	Ty1/copia
retrotransposon1159	2.84548828052394	UC	fUC	UC
retrotransposon116	1.44504286258094	Tekay	f0	Ty3/gypsy
retrotransposon1160	0.339993301831079	Ale	f0	Ty1/copia
retrotransposon1161	3.64711905469121	UC	fUC	UC
retrotransposon1162	0	UC	fUC	UC
retrotransposon1163	3.51088896611325	Tekay	f0	Ty3/gypsy
retrotransposon1164	2.43137739435322	UC	fUC	UC
retrotransposon1165	0	UC	fUC	UC
retrotransposon1166	4.30153555384455	UC	fUC	UC
retrotransposon1167	3.54823763366179	UC	fUC	UC
retrotransposon1168	2.74380152267466	UC	fUC	UC
retrotransposon1169	0	UC	fUC	UC
retrotransposon117	4.41479466488854	SIRE	f0	Ty1/copia
retrotransposon1170	0.579191210036422	Ivana	f2	Ty1/copia
retrotransposon1171	1.84779071747273	UC	fUC	UC
retrotransposon1172	1.20998768674094	UC	fUC	UC
retrotransposon1173	0.972006365683244	UC	fUC	UC
retrotransposon1174	1.30467160650863	UC	fUC	UC
retrotransposon1175	0.663146401327158	Tork	f0	Ty1/copia
retrotransposon1176	1.49192724808088	Tekay	f0	Ty3/gypsy
retrotransposon1177	0.238706835560329	Retand	f0	Ty3/gypsy
retrotransposon1178	1.87289555195094	Ivana	f4	Ty1/copia
retrotransposon1179	2.98216273961317	Athila	f1	Ty3/gypsy
retrotransposon118	4.49162964841292	SIRE	f0	Ty1/copia
retrotransposon1180	1.2329184440374	SIRE	f1	Ty1/copia
retrotransposon1181	0.701030264613325	SIRE	f1	Ty1/copia
retrotransposon1182	0.7924738202519	SIRE	f1	Ty1/copia
retrotransposon1183	0.339618440318155	Retand	f0	Ty3/gypsy
retrotransposon1184	0	SIRE	f1	Ty1/copia
retrotransposon1185	2.95189297222552	Ale	f0	Ty1/copia
retrotransposon1186	3.38046846668974	Retand	f1	Ty3/gypsy
retrotransposon1187	2.30010033210658	SIRE	f1	Ty1/copia
retrotransposon1188	4.63065873082063	Athila	f1	Ty3/gypsy
retrotransposon1189	1.67472138389836	SIRE	f0	Ty1/copia
retrotransposon119	0.920346821554082	UC	fUC	UC
retrotransposon1190	0.602553808732591	Tekay	f0	Ty3/gypsy
retrotransposon1191	1.4408801060131	Retand	f1	Ty3/gypsy
retrotransposon1192	1.75196653253771	UC	fUC	UC
retrotransposon1193	0.318751874416428	Angela	f1	Ty1/copia
retrotransposon1194	0.761027273201511	SIRE	f1	Ty1/copia
retrotransposon1195	1.89566850034839	Athila	f4	Ty3/gypsy
retrotransposon1196	3.35836563017382	TAR	f0	Ty1/copia
retrotransposon1197	2.48888684152074	UC	fUC	UC
retrotransposon1198	0.936204035870585	SIRE	f0	Ty1/copia
retrotransposon1199	1.25126299237298	Tekay	f0	Ty3/gypsy
retrotransposon12	0	Reina	f0	Ty3/gypsy
retrotransposon120	0.635734341323687	Athila	f2	Ty3/gypsy
retrotransposon1200	1.67356096149912	SIRE	f0	Ty1/copia
retrotransposon1201	0.940378841521614	SIRE	f0	Ty1/copia
retrotransposon1202	1.18120015918399	UC	fUC	UC
retrotransposon1203	1.48891954592795	Tekay	f0	Ty3/gypsy
retrotransposon1204	0.827103275981524	SIRE	f1	Ty1/copia
retrotransposon1205	2.08317574771924	UC	fUC	UC
retrotransposon1206	0.467187168873209	Angela	f1	Ty1/copia
retrotransposon1207	4.91216099686216	Athila	f1	Ty3/gypsy
retrotransposon1208	2.35068730699861	SIRE	f1	Ty1/copia
retrotransposon1209	3.74310818071755	Retand	f1	Ty3/gypsy
retrotransposon121	0.916690781053292	SIRE	f1	Ty1/copia
retrotransposon1210	1.45638042017669	SIRE	f0	Ty1/copia
retrotransposon1211	0.25726877503064	Retand	f0	Ty3/gypsy
retrotransposon1212	0.494421984950583	UC	f0	UC
retrotransposon1213	0.591727647672287	Athila	f1	Ty3/gypsy
retrotransposon1214	3.55699369958556	Athila	f1	Ty3/gypsy
retrotransposon1215	0.82955290468773	SIRE	f1	Ty1/copia
retrotransposon1216	1.44151717630245	Retand	f0	Ty3/gypsy
retrotransposon1217	1.38126682612185	SIRE	f1	Ty1/copia
retrotransposon1218	2.64538580380244	SIRE	f1	Ty1/copia
retrotransposon1219	2.70682554399757	Retand	f1	Ty3/gypsy
retrotransposon122	1.61742919126617	Athila	f4	Ty3/gypsy
retrotransposon1220	1.65798471402121	SIRE	f1	Ty1/copia
retrotransposon1221	0.0802157033449733	UC	fUC	UC
retrotransposon1222	0.475629291178438	Angela	f1	Ty1/copia
retrotransposon1223	3.77174773658537	UC	fUC	UC
retrotransposon1224	2.43163612755865	UC	fUC	UC
retrotransposon1225	2.66251446966356	Angela	f1	Ty1/copia
retrotransposon1226	1.25722802535261	Retand	f0	Ty3/gypsy
retrotransposon1227	1.23649879450571	Retand	f1	Ty3/gypsy
retrotransposon1228	1.04975499734427	Tekay	f0	Ty3/gypsy
retrotransposon1229	1.90484958804452	Retand	f1	Ty3/gypsy
retrotransposon123	0.581523945127982	UC	fUC	UC
retrotransposon1230	2.24270905406216	Athila	f1	Ty3/gypsy
retrotransposon1231	2.9394294732065	UC	fUC	UC
retrotransposon1232	1.59615324082151	SIRE	f1	Ty1/copia
retrotransposon1233	1.83019232118525	SIRE	f1	Ty1/copia
retrotransposon1234	0.919418784393032	SIRE	f1	Ty1/copia
retrotransposon1235	2.37927555522081	SIRE	f1	Ty1/copia
retrotransposon1236	3.08733766572166	Retand	f1	Ty3/gypsy
retrotransposon1237	4.25015541489098	SIRE	f0	Ty1/copia
retrotransposon1238	1.01044398553021	Retand	f0	Ty3/gypsy
retrotransposon1239	1.93156440814168	SIRE	f1	Ty1/copia
retrotransposon124	1.92108378939949	Tekay	f0	Ty3/gypsy
retrotransposon1240	2.16898786455263	SIRE	f1	Ty1/copia
retrotransposon1241	6.82014439042019	UC	fUC	UC
retrotransposon1242	1.13721910057573	Retand	f0	Ty3/gypsy
retrotransposon1243	1.23861998398923	Tekay	f0	Ty3/gypsy
retrotransposon1244	0	Reina	f0	Ty3/gypsy
retrotransposon1245	0.14141502868577	Athila	f0	Ty3/gypsy
retrotransposon1246	0.678299770491983	SIRE	f1	Ty1/copia
retrotransposon1247	0.996272335950251	Athila	f3	Ty3/gypsy
retrotransposon1248	2.15033701701974	Athila	f3	Ty3/gypsy
retrotransposon1249	3.49866730517032	Athila	f0	Ty3/gypsy
retrotransposon125	2.00805762523589	UC	fUC	UC
retrotransposon1250	1.3791359710188	SIRE	f1	Ty1/copia
retrotransposon1251	1.32587251454177	UC	fUC	UC
retrotransposon1252	1.19782678355248	Athila	f3	Ty3/gypsy
retrotransposon1253	0.713919974165921	TAR	f4	Ty1/copia
retrotransposon1254	0.277451211155462	Ivana	f3	Ty1/copia
retrotransposon1255	1.07403109948693	UC	fUC	UC
retrotransposon1256	3.39330815003267	Ivana	f0	Ty1/copia
retrotransposon1257	0.640620430845841	Ivana	f0	Ty1/copia
retrotransposon1258	1.55945464639309	Athila	f1	Ty3/gypsy
retrotransposon1259	4.84587795127987	SIRE	f1	Ty1/copia
retrotransposon126	3.83148437582643	SIRE	f1	Ty1/copia
retrotransposon1260	0.908006999872499	Athila	f1	Ty3/gypsy
retrotransposon1261	1.31124525447439	SIRE	f1	Ty1/copia
retrotransposon1262	2.16217334505345	Athila	f1	Ty3/gypsy
retrotransposon1263	0.498758801334901	SIRE	f1	Ty1/copia
retrotransposon1264	2.14590099066988	SIRE	f1	Ty1/copia
retrotransposon1265	0.992907546798271	SIRE	f1	Ty1/copia
retrotransposon1266	2.31843047862209	Athila	f1	Ty3/gypsy
retrotransposon1267	6.03212645906615	UC	fUC	UC
retrotransposon1268	2.89000884251959	UC	fUC	UC
retrotransposon1269	0.645970719324565	UC	fUC	UC
retrotransposon127	1.78441704987852	Angela	f2	Ty1/copia
retrotransposon1270	5.82193370516098	UC	fUC	UC
retrotransposon1271	4.19878879571592	UC	fUC	UC
retrotransposon1272	0.22792089490566	Athila	f3	Ty3/gypsy
retrotransposon1273	2.77193415491605	Athila	f3	Ty3/gypsy
retrotransposon1274	1.02799653913003	UC	fUC	UC
retrotransposon1275	3.51560021396453	Athila	f3	Ty3/gypsy
retrotransposon1276	3.37355283798676	UC	fUC	UC
retrotransposon1277	4.18496217583242	UC	fUC	UC
retrotransposon1278	0.132568959650162	UC	fUC	UC
retrotransposon1279	3.27934351413907	UC	fUC	UC
retrotransposon128	2.63079373669744	Tekay	f0	Ty3/gypsy
retrotransposon1280	0.468154100056296	Reina	f0	Ty3/gypsy
retrotransposon1281	1.0022949204523	SIRE	f1	Ty1/copia
retrotransposon1282	0.707919638486123	SIRE	f0	Ty1/copia
retrotransposon1283	1.54766520146428	SIRE	f0	Ty1/copia
retrotransposon1284	3.60379082837513	SIRE	f0	Ty1/copia
retrotransposon1285	4.36036038127721	SIRE	f0	Ty1/copia
retrotransposon1286	1.87834562848505	Retand	f1	Ty3/gypsy
retrotransposon1287	6.3241204524455	SIRE	f0	Ty1/copia
retrotransposon1288	0.658094295771728	SIRE	f0	Ty1/copia
retrotransposon1289	1.40138955644863	Angela	f2	Ty1/copia
retrotransposon129	0.109110820584605	Athila	f0	Ty3/gypsy
retrotransposon1290	3.15836240607688	SIRE	f1	Ty1/copia
retrotransposon1291	0.475573768113457	SIRE	f1	Ty1/copia
retrotransposon1292	1.17419164362878	Angela	f2	Ty1/copia
retrotransposon1293	0.372623140791255	Athila	f3	Ty3/gypsy
retrotransposon1294	1.02064496194022	SIRE	f1	Ty1/copia
retrotransposon1295	0.066484957716067	Angela	f1	Ty1/copia
retrotransposon1296	1.70079105449318	SIRE	f1	Ty1/copia
retrotransposon1297	2.77725384942895	Retand	f1	Ty3/gypsy
retrotransposon1298	1.59656308419496	SIRE	f0	Ty1/copia
retrotransposon1299	1.16852935863182	UC	fUC	UC
retrotransposon13	0.310175378335785	Bianca	f0	Ty1/copia
retrotransposon130	0.339993301831079	Tekay	f0	Ty3/gypsy
retrotransposon1300	4.65356487333761	SIRE	f1	Ty1/copia
retrotransposon1301	1.46594328472402	SIRE	f1	Ty1/copia
retrotransposon1302	3.65506530782056	SIRE	f0	Ty1/copia
retrotransposon1303	3.93121412498489	UC	fUC	UC
retrotransposon1304	0	UC	fUC	UC
retrotransposon1305	1.93156514905767	UC	fUC	UC
retrotransposon1306	0.654213365915884	SIRE	f1	Ty1/copia
retrotransposon1307	0.908559055854179	UC	fUC	UC
retrotransposon1308	0.491328515192575	UC	fUC	UC
retrotransposon1309	1.76321888799279	Athila	f3	Ty3/gypsy
retrotransposon131	1.25542800212202	Angela	f1	Ty1/copia
retrotransposon1310	1.56162779934596	Athila	f5	Ty3/gypsy
retrotransposon1311	5.11497707331264	Tekay	f0	Ty3/gypsy
retrotransposon1312	1.00646118914784	Retand	f1	Ty3/gypsy
retrotransposon1313	0.87170307032686	SIRE	f1	Ty1/copia
retrotransposon1314	2.73925667208688	Athila	f3	Ty3/gypsy
retrotransposon1315	0.287832999045613	SIRE	f0	Ty1/copia
retrotransposon1316	0.430328720389657	UC	fUC	UC
retrotransposon1317	4.77576507890469	Tekay	f0	Ty3/gypsy
retrotransposon1318	2.62779299633899	Angela	f1	Ty1/copia
retrotransposon1319	0	UC	fUC	UC
retrotransposon132	0.111604092562585	Retand	f0	Ty3/gypsy
retrotransposon1320	1.1128049391443	Athila	f0	Ty3/gypsy
retrotransposon1321	2.52020381284786	SIRE	f1	Ty1/copia
retrotransposon1322	3.25087056472601	UC	fUC	UC
retrotransposon1323	0.856742472714998	SIRE	f0	Ty1/copia
retrotransposon1324	1.77011035297316	UC	fUC	UC
retrotransposon1325	3.23049291625314	UC	fUC	UC
retrotransposon1326	4.60702797506806	UC	fUC	UC
retrotransposon1327	2.22494289227216	SIRE	f0	Ty1/copia
retrotransposon1328	5.35855979415666	UC	fUC	UC
retrotransposon1329	1.72908794824986	UC	fUC	UC
retrotransposon133	2.12496663733668	Athila	f2	Ty3/gypsy
retrotransposon1330	0.634674104758175	SIRE	f0	Ty1/copia
retrotransposon1331	1.99240351205808	SIRE	f1	Ty1/copia
retrotransposon1332	2.13235445885467	UC	fUC	UC
retrotransposon1333	4.11375017663777	UC	fUC	UC
retrotransposon1334	2.67706759230537	UC	fUC	UC
retrotransposon1335	1.56002158244109	UC	fUC	UC
retrotransposon1336	9.27813755189625	UC	fUC	UC
retrotransposon1337	0.539323097448646	UC	fUC	UC
retrotransposon1338	3.91302190803072	UC	fUC	UC
retrotransposon1339	4.76485982791051	UC	fUC	UC
retrotransposon134	1.21953641858689	Retand	f1	Ty3/gypsy
retrotransposon1340	1.64441718395261	UC	fUC	UC
retrotransposon1341	1.75479197463529	UC	fUC	UC
retrotransposon1342	0.645515072181099	Athila	f3	Ty3/gypsy
retrotransposon1343	2.29081439971804	Athila	f3	Ty3/gypsy
retrotransposon1344	2.37088937617603	SIRE	f0	Ty1/copia
retrotransposon1345	1.43805439239577	UC	fUC	UC
retrotransposon1346	0.405038574140263	SIRE	f1	Ty1/copia
retrotransposon1347	6.16088375713239	UC	fUC	UC
retrotransposon1348	2.04166502886162	SIRE	f0	Ty1/copia
retrotransposon1349	1.27204339276522	Tekay	f0	Ty3/gypsy
retrotransposon135	4.75041378436806	Angela	f1	Ty1/copia
retrotransposon1350	5.24416811942541	UC	fUC	UC
retrotransposon1351	3.4625774842069	UC	fUC	UC
retrotransposon1352	1.03053937281458	UC	fUC	UC
retrotransposon1353	3.37379574972153	UC	fUC	UC
retrotransposon1354	0.439191925383244	UC	fUC	UC
retrotransposon1355	4.32441476737217	UC	fUC	UC
retrotransposon1356	0.392810729319424	Ivana	f0	Ty1/copia
retrotransposon1357	0.237906760607429	SIRE	f0	Ty1/copia
retrotransposon1358	1.48473914758447	UC	fUC	UC
retrotransposon1359	1.48308560548151	Tekay	f0	Ty3/gypsy
retrotransposon136	1.27887893937065	Tekay	f0	Ty3/gypsy
retrotransposon1360	1.88652964364948	UC	fUC	UC
retrotransposon1361	1.25945239592449	Angela	f1	Ty1/copia
retrotransposon1362	0.587210466568785	Tekay	f0	Ty3/gypsy
retrotransposon1363	1.37410247495865	SIRE	f0	Ty1/copia
retrotransposon1364	3.53865957322153	Angela	f1	Ty1/copia
retrotransposon1365	0.357784333165906	Retand	f0	Ty3/gypsy
retrotransposon1366	1.51744286256086	Angela	f1	Ty1/copia
retrotransposon1367	0.891685851353343	SIRE	f0	Ty1/copia
retrotransposon1368	0.567712362576469	Angela	f1	Ty1/copia
retrotransposon1369	1.3105580305503	Angela	f0	Ty1/copia
retrotransposon137	1.67641304120741	Retand	f0	Ty3/gypsy
retrotransposon1370	2.98068349929178	Athila	f0	Ty3/gypsy
retrotransposon1371	2.42002316278701	Tekay	f0	Ty3/gypsy
retrotransposon1372	3.32952519604711	Angela	f2	Ty1/copia
retrotransposon1373	1.16589240060826	SIRE	f1	Ty1/copia
retrotransposon1374	1.28833961646589	UC	fUC	UC
retrotransposon1375	1.59453886754535	UC	fUC	UC
retrotransposon1376	1.46255724885811	Angela	f1	Ty1/copia
retrotransposon1377	2.1175342211017	Angela	f1	Ty1/copia
retrotransposon1378	1.37094789879757	UC	fUC	UC
retrotransposon1379	2.62140046648543	Tekay	f0	Ty3/gypsy
retrotransposon138	1.80447772174046	SIRE	f0	Ty1/copia
retrotransposon1380	2.15990269577173	Athila	f1	Ty3/gypsy
retrotransposon1381	1.14249862736807	SIRE	f1	Ty1/copia
retrotransposon1382	0.209030614844498	Retand	f0	Ty3/gypsy
retrotransposon1383	1.4187453551552	Retand	f1	Ty3/gypsy
retrotransposon1384	0.255293835100166	Retand	f0	Ty3/gypsy
retrotransposon1385	0	SIRE	f0	Ty1/copia
retrotransposon1386	3.0066258118361	Athila	f1	Ty3/gypsy
retrotransposon1387	1.67932570410449	Retand	f0	Ty3/gypsy
retrotransposon1388	2.69470207873396	SIRE	f0	Ty1/copia
retrotransposon1389	0.38321809377293	SIRE	f0	Ty1/copia
retrotransposon139	0.103347855868595	Angela	f2	Ty1/copia
retrotransposon1390	2.58450771870207	UC	fUC	UC
retrotransposon1391	3.8307127210406	UC	fUC	UC
retrotransposon1392	5.13922271901884	UC	fUC	UC
retrotransposon1393	0.159923467256295	Retand	f0	Ty3/gypsy
retrotransposon1394	1.73871681480943	SIRE	f0	Ty1/copia
retrotransposon1395	3.28122118645885	SIRE	f1	Ty1/copia
retrotransposon1396	1.89286548890763	Retand	f0	Ty3/gypsy
retrotransposon1397	0.935678425175064	SIRE	f1	Ty1/copia
retrotransposon1398	0.542432717047822	Athila	f0	Ty3/gypsy
retrotransposon1399	4.73768525123435	UC	fUC	UC
retrotransposon14	2.80667780130665	UC	fUC	UC
retrotransposon140	0.855517751713807	Reina	f0	Ty3/gypsy
retrotransposon1400	4.58771682916982	UC	fUC	UC
retrotransposon1401	4.0605399759903	UC	fUC	UC
retrotransposon1402	0	UC	fUC	UC
retrotransposon1403	1.64570798438213	SIRE	f0	Ty1/copia
retrotransposon1404	0	UC	fUC	UC
retrotransposon1405	2.82734292708555	Tekay	f0	Ty3/gypsy
retrotransposon1406	2.80878706639874	Tekay	f0	Ty3/gypsy
retrotransposon1407	1.06646444313958	Athila	f3	Ty3/gypsy
retrotransposon1408	0.736642370244911	Athila	f3	Ty3/gypsy
retrotransposon1409	0.92199283191371	Angela	f1	Ty1/copia
retrotransposon141	0.636326731426752	Angela	f1	Ty1/copia
retrotransposon1410	3.41372541386147	UC	fUC	UC
retrotransposon1411	2.50717751648243	UC	fUC	UC
retrotransposon1412	4.94640495581079	UC	fUC	UC
retrotransposon1413	1.91919855853564	Athila	f3	Ty3/gypsy
retrotransposon1414	0.5967138874159	Athila	f3	Ty3/gypsy
retrotransposon1415	0.67736242570781	Athila	f3	Ty3/gypsy
retrotransposon1416	3.73440525334767	UC	fUC	UC
retrotransposon1417	5.81294137886424	SIRE	f0	Ty1/copia
retrotransposon1418	0.615707489594135	Angela	f1	Ty1/copia
retrotransposon1419	0	UC	fUC	UC
retrotransposon142	2.11599301917534	TAR	f1	Ty1/copia
retrotransposon1420	0.116978509980443	Tekay	f0	Ty3/gypsy
retrotransposon1421	2.01459200474923	Athila	f0	Ty3/gypsy
retrotransposon1422	2.81517714295181	UC	fUC	UC
retrotransposon1423	0.764307776130407	UC	fUC	UC
retrotransposon1424	1.02120125713623	UC	fUC	UC
retrotransposon1425	0.118708546276515	Athila	f1	Ty3/gypsy
retrotransposon1426	0.857772734947284	Retand	f0	Ty3/gypsy
retrotransposon1427	1.3093398709845	SIRE	f1	Ty1/copia
retrotransposon1428	3.36728024717654	UC	fUC	UC
retrotransposon1429	0	Tekay	f0	Ty3/gypsy
retrotransposon143	1.5152364884138	SIRE	f1	Ty1/copia
retrotransposon1430	2.65267469666869	Retand	f0	Ty3/gypsy
retrotransposon1431	1.83535420732257	Athila	f1	Ty3/gypsy
retrotransposon1432	0.543514890026326	Retand	f1	Ty3/gypsy
retrotransposon1433	0.503810214177913	Tekay	f0	Ty3/gypsy
retrotransposon1434	2.8606593050687	Angela	f2	Ty1/copia
retrotransposon1435	0.973993749927959	SIRE	f1	Ty1/copia
retrotransposon1436	5.10490843844568	Retand	f0	Ty3/gypsy
retrotransposon1437	2.18735051495312	Retand	f1	Ty3/gypsy
retrotransposon1438	0.843020149676075	UC	fUC	UC
retrotransposon1439	0.200712899909875	UC	fUC	UC
retrotransposon144	2.09971901977646	SIRE	f1	Ty1/copia
retrotransposon1440	1.33462082244731	UC	fUC	UC
retrotransposon1441	3.41239090124844	UC	fUC	UC
retrotransposon1442	2.02868468922286	Ivana	f0	Ty1/copia
retrotransposon1443	0.355715429931042	Athila	f3	Ty3/gypsy
retrotransposon1444	4.46867457439341	Athila	f3	Ty3/gypsy
retrotransposon1445	0.899495258002533	UC	fUC	UC
retrotransposon1446	2.73508388297207	UC	fUC	UC
retrotransposon1447	2.74984493383457	Athila	f1	Ty3/gypsy
retrotransposon1448	0.968540075060122	Angela	f1	Ty1/copia
retrotransposon1449	0.569953048491431	SIRE	f1	Ty1/copia
retrotransposon145	3.83296629526491	Athila	f1	Ty3/gypsy
retrotransposon1450	2.74690437515818	Retand	f1	Ty3/gypsy
retrotransposon1451	3.2144925606848	SIRE	f1	Ty1/copia
retrotransposon1452	4.98447568351608	SIRE	f0	Ty1/copia
retrotransposon1453	1.18694057196244	SIRE	f1	Ty1/copia
retrotransposon1454	2.79996756720777	SIRE	f1	Ty1/copia
retrotransposon1455	0.726006371714003	Angela	f2	Ty1/copia
retrotransposon1456	0	Bianca	f0	Ty1/copia
retrotransposon1457	1.49568934599321	SIRE	f1	Ty1/copia
retrotransposon1458	0.908343417258644	Retand	f1	Ty3/gypsy
retrotransposon1459	3.05342167563618	UC	fUC	UC
retrotransposon146	2.20248194341313	Tekay	f0	Ty3/gypsy
retrotransposon1460	0.315260277083789	SIRE	f1	Ty1/copia
retrotransposon1461	0.733099610180998	SIRE	f1	Ty1/copia
retrotransposon1462	3.68581558182891	UC	fUC	UC
retrotransposon1463	0.922428326492635	Athila	f1	Ty3/gypsy
retrotransposon1464	0.274175081145214	SIRE	f0	Ty1/copia
retrotransposon1465	0.333174704157407	Angela	f1	Ty1/copia
retrotransposon1466	0.304647441978615	SIRE	f1	Ty1/copia
retrotransposon1467	4.28565897368228	SIRE	f1	Ty1/copia
retrotransposon1468	0	UC	fUC	UC
retrotransposon1469	1.55827824263983	SIRE	f0	Ty1/copia
retrotransposon147	1.08338801463883	SIRE	f0	Ty1/copia
retrotransposon1470	2.8759700615802	SIRE	f1	Ty1/copia
retrotransposon1471	0.185506172131895	Athila	f2	Ty3/gypsy
retrotransposon1472	1.53306924002545	SIRE	f0	Ty1/copia
retrotransposon1473	3.9674920779705	UC	fUC	UC
retrotransposon1474	5.26882754705732	UC	fUC	UC
retrotransposon1475	2.95387350084354	UC	fUC	UC
retrotransposon1476	0.258824031381672	UC	fUC	UC
retrotransposon1477	0.8425934610689	SIRE	f0	Ty1/copia
retrotransposon1478	2.02645483504218	Retand	f0	Ty3/gypsy
retrotransposon1479	0.315260277083789	Reina	f0	Ty3/gypsy
retrotransposon148	0.622131346815269	SIRE	f1	Ty1/copia
retrotransposon1480	0.414542075888233	SIRE	f1	Ty1/copia
retrotransposon1481	0.64461349604568	UC	fUC	UC
retrotransposon1482	1.53094961219523	SIRE	f0	Ty1/copia
retrotransposon1483	2.66648561842645	SIRE	f1	Ty1/copia
retrotransposon1484	5.16890571792826	UC	fUC	UC
retrotransposon1485	1.37876662442002	Angela	f2	Ty1/copia
retrotransposon1486	2.6282814895081	SIRE	f1	Ty1/copia
retrotransposon1487	4.23750421567737	UC	fUC	UC
retrotransposon1488	1.31505249031843	UC	fUC	UC
retrotransposon1489	0.923331439094728	Ivana	f4	Ty1/copia
retrotransposon149	2.07030493287968	SIRE	f0	Ty1/copia
retrotransposon1490	1.69254023167064	Tekay	f0	Ty3/gypsy
retrotransposon1491	1.76199327258748	Athila	f2	Ty3/gypsy
retrotransposon1492	1.71915663632554	Retand	f0	Ty3/gypsy
retrotransposon1493	0.906399910908617	Retand	f0	Ty3/gypsy
retrotransposon1494	0.643075207853605	Retand	f0	Ty3/gypsy
retrotransposon1495	0.601361645257	Angela	f1	Ty1/copia
retrotransposon1496	0.592867823122567	Angela	f1	Ty1/copia
retrotransposon1497	0.913076434733575	SIRE	f1	Ty1/copia
retrotransposon1498	4.82250000615092	SIRE	f1	Ty1/copia
retrotransposon1499	0.0854463789379205	Ivana	f0	Ty1/copia
retrotransposon15	0.323320748766747	UC	fUC	UC
retrotransposon150	1.49146425777904	Athila	f0	Ty3/gypsy
retrotransposon1500	1.37377240777228	UC	fUC	UC
retrotransposon1501	0.458106492717273	SIRE	f1	Ty1/copia
retrotransposon1502	3.63066676171079	UC	fUC	UC
retrotransposon1503	1.35724330986631	Tekay	f0	Ty3/gypsy
retrotransposon1504	4.64766437262613	UC	fUC	UC
retrotransposon1505	0.620604464470984	SIRE	f0	Ty1/copia
retrotransposon1506	1.88981286890973	UC	fUC	UC
retrotransposon1507	2.97102721369065	Retand	f1	Ty3/gypsy
retrotransposon1508	0.353836495802361	UC	fUC	UC
retrotransposon1509	2.54482113108625	Angela	f1	Ty1/copia
retrotransposon151	2.41652265024974	SIRE	f0	Ty1/copia
retrotransposon1510	1.84888964279674	SIRE	f0	Ty1/copia
retrotransposon1511	1.18385999413384	UC	fUC	UC
retrotransposon1512	1.97271514412428	UC	fUC	UC
retrotransposon1513	0.841814245598075	UC	fUC	UC
retrotransposon1514	0.510275262301337	Tork	f2	Ty1/copia
retrotransposon1515	3.11360522883436	SIRE	f1	Ty1/copia
retrotransposon1516	1.46594328472402	Tekay	f0	Ty3/gypsy
retrotransposon1517	3.11926276559283	UC	fUC	UC
retrotransposon1518	3.46781688414185	UC	fUC	UC
retrotransposon1519	0.290641963266754	Angela	f2	Ty1/copia
retrotransposon152	3.32207890212443	UC	fUC	UC
retrotransposon1520	0.642890497302505	UC	fUC	UC
retrotransposon1521	1.67675661252982	Retand	f1	Ty3/gypsy
retrotransposon1522	8.08381060219829	UC	fUC	UC
retrotransposon1523	1.47964652796568	UC	fUC	UC
retrotransposon1524	2.80463517820283	Tekay	f0	Ty3/gypsy
retrotransposon1525	1.36271595070687	Athila	f1	Ty3/gypsy
retrotransposon1526	0.236687137476086	UC	fUC	UC
retrotransposon1527	2.75156512146542	SIRE	f0	Ty1/copia
retrotransposon1528	4.75767989084505	UC	fUC	UC
retrotransposon1529	0.374779557060186	SIRE	f0	Ty1/copia
retrotransposon153	3.14870589240442	SIRE	f1	Ty1/copia
retrotransposon1530	4.20797786563585	UC	fUC	UC
retrotransposon1531	3.40824494376561	Athila	f1	Ty3/gypsy
retrotransposon1532	5.35782240502443	UC	fUC	UC
retrotransposon1533	0.139404061498475	UC	fUC	UC
retrotransposon1534	0	Reina	f0	Ty3/gypsy
retrotransposon1535	2.52603442537813	UC	fUC	UC
retrotransposon1536	4.96081413067429	UC	fUC	UC
retrotransposon1537	2.47578385391683	UC	fUC	UC
retrotransposon1538	0.872699672253674	Athila	f2	Ty3/gypsy
retrotransposon1539	1.76900975589836	TAR	f3	Ty1/copia
retrotransposon154	1.41319008171569	UC	fUC	UC
retrotransposon1540	0.194979986099753	UC	fUC	UC
retrotransposon1541	0.637601735675736	TAR	f1	Ty1/copia
retrotransposon1542	4.86801913263353	UC	fUC	UC
retrotransposon1543	0	Ale	f3	Ty1/copia
retrotransposon1544	2.94976999168871	UC	fUC	UC
retrotransposon1545	5.49541681804012	UC	fUC	UC
retrotransposon1546	0.666135836692288	Retand	f0	Ty3/gypsy
retrotransposon1547	0	UC	fUC	UC
retrotransposon1548	0.912684767288481	UC	fUC	UC
retrotransposon1549	1.15366922203649	UC	fUC	UC
retrotransposon155	3.69233349056223	UC	fUC	UC
retrotransposon1550	1.71895378570688	SIRE	f0	Ty1/copia
retrotransposon1551	0	Ale	f0	Ty1/copia
retrotransposon1552	0.371611958143725	Retand	f1	Ty3/gypsy
retrotransposon1553	8.26058446705828	UC	fUC	UC
retrotransposon1554	0.0208449504648908	Tekay	f0	Ty3/gypsy
retrotransposon1555	2.88757724244491	UC	fUC	UC
retrotransposon1556	1.69731250912683	UC	fUC	UC
retrotransposon1557	1.97269081596798	UC	fUC	UC
retrotransposon1558	2.99844931223334	UC	fUC	UC
retrotransposon1559	2.76639471428135	Ale	f0	Ty1/copia
retrotransposon156	1.82389879191546	SIRE	f1	Ty1/copia
retrotransposon1560	1.51771400830622	UC	fUC	UC
retrotransposon1561	2.04132609021664	UC	fUC	UC
retrotransposon1562	0.886539398958307	UC	fUC	UC
retrotransposon1563	1.82739872163502	Athila	f1	Ty3/gypsy
retrotransposon1564	1.2616113976481	UC	fUC	UC
retrotransposon1565	0.147929176441472	Retand	f0	Ty3/gypsy
retrotransposon1566	5.22979893887894	UC	fUC	UC
retrotransposon1567	0.0567174844254675	UC	fUC	UC
retrotransposon1568	0	Ale	f10	Ty1/copia
retrotransposon1569	2.52104319275529	UC	fUC	UC
retrotransposon157	1.84365131359968	UC	fUC	UC
retrotransposon1570	0	Retand	f0	Ty3/gypsy
retrotransposon1571	0	Ivana	f1	Ty1/copia
retrotransposon1572	0.152022089070129	Retand	f0	Ty3/gypsy
retrotransposon1573	0	Reina	f0	Ty3/gypsy
retrotransposon1574	5.99756813059967	UC	fUC	UC
retrotransposon1575	0.304045365658202	Alesia	f3	Ty1/copia
retrotransposon1576	0	UC	fUC	UC
retrotransposon1577	5.99756813059967	UC	fUC	UC
retrotransposon1578	0	Retand	f0	Ty3/gypsy
retrotransposon1579	0.903914325047591	Retand	f1	Ty3/gypsy
retrotransposon158	0.5606834441437	Tekay	f0	Ty3/gypsy
retrotransposon1580	0.294349945296818	Retand	f1	Ty3/gypsy
retrotransposon1581	2.34931037203806	UC	fUC	UC
retrotransposon1582	0.172280415540233	UC	fUC	UC
retrotransposon1583	5.33586973023793	UC	fUC	UC
retrotransposon1584	0.39047396227724	UC	fUC	UC
retrotransposon1585	5.54125053455149	UC	fUC	UC
retrotransposon1586	0	Bianca	f0	Ty1/copia
retrotransposon1587	0	UC	fUC	UC
retrotransposon1588	0.517299230275944	SIRE	f1	Ty1/copia
retrotransposon1589	1.87649577583443	UC	fUC	UC
retrotransposon159	2.12992648470452	SIRE	f0	Ty1/copia
retrotransposon1590	0.21837684880443	Reina	f0	Ty3/gypsy
retrotransposon1591	2.81517714295181	UC	fUC	UC
retrotransposon1592	1.59834076803593	Bianca	f1	Ty1/copia
retrotransposon1593	0.111604092562585	Retand	f0	Ty3/gypsy
retrotransposon1594	2.1650718080466	TAR	f1	Ty1/copia
retrotransposon1595	0	UC	fUC	UC
retrotransposon1596	1.62636896296238	Retand	f0	Ty3/gypsy
retrotransposon1597	0.638380438809147	TAR	f1	Ty1/copia
retrotransposon1598	2.57218782599413	UC	fUC	UC
retrotransposon1599	0.25705366695819	Ale	f0	Ty1/copia
retrotransposon16	0.580652766581239	UC	fUC	UC
retrotransposon160	1.7287378097271	Tekay	f0	Ty3/gypsy
retrotransposon1600	5.15383474707208	UC	fUC	UC
retrotransposon1601	1.73205749218205	Ale	f0	Ty1/copia
retrotransposon1602	0	UC	fUC	UC
retrotransposon1603	1.72570971938447	Retand	f0	Ty3/gypsy
retrotransposon1604	2.13595160024245	Bianca	f1	Ty1/copia
retrotransposon1605	0.16943436415063	Retand	f0	Ty3/gypsy
retrotransposon1606	0.176429384881002	Retand	f0	Ty3/gypsy
retrotransposon1607	0.891901727650397	UC	fUC	UC
retrotransposon1608	1.94021671824896	Tekay	f0	Ty3/gypsy
retrotransposon1609	1.23090661822363	UC	f0	UC
retrotransposon161	0.795942273415444	Tekay	f0	Ty3/gypsy
retrotransposon1610	2.27570031109154	UC	f0	UC
retrotransposon1611	0.082863359464126	UC	fUC	UC
retrotransposon1612	5.06807111981155	UC	fUC	UC
retrotransposon1613	0	UC	fUC	UC
retrotransposon1614	2.43180391740231	UC	fUC	UC
retrotransposon1615	0.882871821823145	Tekay	f0	Ty3/gypsy
retrotransposon1616	0.250360611422082	Reina	f0	Ty3/gypsy
retrotransposon1617	0	Retand	f0	Ty3/gypsy
retrotransposon1618	1.99213172019411	SIRE	f1	Ty1/copia
retrotransposon1619	1.98898013826529	Ale	f7	Ty1/copia
retrotransposon162	0.803394685941801	Angela	f1	Ty1/copia
retrotransposon1620	8.35876571240604	UC	fUC	UC
retrotransposon1621	0.472953714821575	SIRE	f1	Ty1/copia
retrotransposon1622	0	Reina	f0	Ty3/gypsy
retrotransposon1623	0	UC	fUC	UC
retrotransposon1624	4.00886454950308	UC	fUC	UC
retrotransposon1625	0.0230222458030365	UC	fUC	UC
retrotransposon1626	8.43802132426526	UC	fUC	UC
retrotransposon1627	1.33596640808774	Reina	f0	Ty3/gypsy
retrotransposon1628	0.569469574234517	Retand	f0	Ty3/gypsy
retrotransposon1629	0	UC	fUC	UC
retrotransposon163	1.05651421371715	Retand	f0	Ty3/gypsy
retrotransposon1630	3.66851961510619	Retand	f0	Ty3/gypsy
retrotransposon1631	2.31396724726839	Bianca	f1	Ty1/copia
retrotransposon1632	2.47893116627794	Athila	f1	Ty3/gypsy
retrotransposon1633	0.111000188043653	UC	fUC	UC
retrotransposon1634	1.6603832146417	Athila	f0	Ty3/gypsy
retrotransposon1635	0.103160200766904	SIRE	f0	Ty1/copia
retrotransposon1636	1.1927014131754	Retand	f0	Ty3/gypsy
retrotransposon1637	0	SIRE	f1	Ty1/copia
retrotransposon1638	1.38159732924643	UC	fUC	UC
retrotransposon1639	2.88237378630012	UC	fUC	UC
retrotransposon164	0	UC	fUC	UC
retrotransposon1640	0	Reina	f0	Ty3/gypsy
retrotransposon1641	2.59707343024756	SIRE	f1	Ty1/copia
retrotransposon1642	6.93507540122893	UC	fUC	UC
retrotransposon1643	0.248139818518797	Reina	f0	Ty3/gypsy
retrotransposon1644	3.33365029786206	UC	fUC	UC
retrotransposon1645	2.27967198612197	Bianca	f0	Ty1/copia
retrotransposon1646	0.763053717403941	UC	fUC	UC
retrotransposon1647	1.54819871161012	UC	fUC	UC
retrotransposon1648	2.31558874868414	Retand	f0	Ty3/gypsy
retrotransposon1649	0.0826408028465519	UC	fUC	UC
retrotransposon165	0.435415709733632	SIRE	f1	Ty1/copia
retrotransposon1650	0.843587995912713	SIRE	f1	Ty1/copia
retrotransposon1651	1.76464213158086	UC	fUC	UC
retrotransposon1652	0.346110579389827	UC	fUC	UC
retrotransposon1653	0.654574596615358	SIRE	f1	Ty1/copia
retrotransposon1654	0	Retand	f0	Ty3/gypsy
retrotransposon1655	1.00115571019529	SIRE	f1	Ty1/copia
retrotransposon1656	0	Retand	f0	Ty3/gypsy
retrotransposon1657	0.418064316803995	Reina	f0	Ty3/gypsy
retrotransposon1658	0.393673226693341	SIRE	f1	Ty1/copia
retrotransposon1659	1.32458158830666	Retand	f1	Ty3/gypsy
retrotransposon166	2.39659128604965	TAR	f1	Ty1/copia
retrotransposon1660	0.2177103015991	SIRE	f1	Ty1/copia
retrotransposon1661	0.329437033035502	UC	fUC	UC
retrotransposon1662	3.01455811952071	UC	fUC	UC
retrotransposon1663	1.54301774657226	UC	fUC	UC
retrotransposon1664	1.23081591201873	Retand	f0	Ty3/gypsy
retrotransposon1665	0.712815039380037	UC	fUC	UC
retrotransposon1666	0	SIRE	f1	Ty1/copia
retrotransposon1667	0.435672945438154	Retand	f1	Ty3/gypsy
retrotransposon1668	0.536449248090849	UC	fUC	UC
retrotransposon1669	0	UC	fUC	UC
retrotransposon167	2.73067970829927	SIRE	f1	Ty1/copia
retrotransposon1670	3.59731395269582	UC	fUC	UC
retrotransposon1671	0	Retand	f0	Ty3/gypsy
retrotransposon1672	0	Bianca	f1	Ty1/copia
retrotransposon1673	2.28174299950158	Tekay	f0	Ty3/gypsy
retrotransposon1674	0.535884689491851	SIRE	f0	Ty1/copia
retrotransposon1675	1.56981808714199	SIRE	f0	Ty1/copia
retrotransposon1676	1.71457753662992	Ivana	f2	Ty1/copia
retrotransposon1677	0.98621730919039	UC	fUC	UC
retrotransposon1678	0.15762947662624	Retand	f0	Ty3/gypsy
retrotransposon1679	0.273829622979757	TAR	f1	Ty1/copia
retrotransposon168	1.5944889876287	Bianca	f1	Ty1/copia
retrotransposon1680	2.47698555440027	Ale	f4	Ty1/copia
retrotransposon1681	1.59267825325602	SIRE	f1	Ty1/copia
retrotransposon1682	0.344465017161754	Retand	f0	Ty3/gypsy
retrotransposon1683	0.82731341485441	UC	fUC	UC
retrotransposon1684	1.65423664821162	UC	fUC	UC
retrotransposon1685	1.33618791311427	SIRE	f1	Ty1/copia
retrotransposon1686	4.28512803315301	UC	fUC	UC
retrotransposon1687	0.855863930276295	SIRE	f0	Ty1/copia
retrotransposon1688	1.90522214884186	SIRE	f0	Ty1/copia
retrotransposon1689	0.221537481247987	Tekay	f0	Ty3/gypsy
retrotransposon169	0.0689120659782789	SIRE	f0	Ty1/copia
retrotransposon1690	0.240949981374056	Reina	f0	Ty3/gypsy
retrotransposon1691	0	Reina	f0	Ty3/gypsy
retrotransposon1692	1.54985444786332	Retand	f1	Ty3/gypsy
retrotransposon1693	0	Retand	f0	Ty3/gypsy
retrotransposon1694	1.06616173695455	Retand	f1	Ty3/gypsy
retrotransposon1695	7.32476993292677	UC	fUC	UC
retrotransposon1696	0	UC	fUC	UC
retrotransposon1697	4.291450818402	UC	fUC	UC
retrotransposon1698	0.608006230468305	Athila	f3	Ty3/gypsy
retrotransposon1699	4.07575039635552	UC	fUC	UC
retrotransposon17	0.646756770106661	UC	fUC	UC
retrotransposon170	0.218959438626852	Tekay	f0	Ty3/gypsy
retrotransposon1700	1.06003075303351	Retand	f1	Ty3/gypsy
retrotransposon1701	2.21497915751309	Retand	f1	Ty3/gypsy
retrotransposon1702	0.211909838883446	Retand	f0	Ty3/gypsy
retrotransposon1703	0.215109836230478	Retand	f1	Ty3/gypsy
retrotransposon1704	0.0705716500042436	SIRE	f0	Ty1/copia
retrotransposon1705	0	Retand	f0	Ty3/gypsy
retrotransposon1706	0	Reina	f0	Ty3/gypsy
retrotransposon1707	0.398217486060067	SIRE	f1	Ty1/copia
retrotransposon1708	1.31803187299037	UC	fUC	UC
retrotransposon1709	0.270306175164052	UC	fUC	UC
retrotransposon171	1.74893063448629	Retand	f1	Ty3/gypsy
retrotransposon1710	0.959698969189288	UC	fUC	UC
retrotransposon1711	0.474106382860822	TAR	f3	Ty1/copia
retrotransposon1712	0.108000165686449	Retand	f1	Ty3/gypsy
retrotransposon1713	0.512557093994051	UC	fUC	UC
retrotransposon1714	0.13614718096631	Athila	f3	Ty3/gypsy
retrotransposon1715	2.24204918836737	SIRE	f1	Ty1/copia
retrotransposon1716	0.172087707496965	SIRE	f0	Ty1/copia
retrotransposon1717	2.43016670278641	UC	fUC	UC
retrotransposon1718	0.622713878839107	Tekay	f0	Ty3/gypsy
retrotransposon1719	0.188421805336283	UC	fUC	UC
retrotransposon172	0.407182608752358	SIRE	f1	Ty1/copia
retrotransposon1720	1.77617062749947	UC	fUC	UC
retrotransposon1721	0.158278159427175	Tekay	f0	Ty3/gypsy
retrotransposon1722	1.71034012847903	SIRE	f1	Ty1/copia
retrotransposon1723	2.35230443949938	UC	fUC	UC
retrotransposon1724	3.91667039691805	UC	fUC	UC
retrotransposon1725	0.0970944905391975	UC	fUC	UC
retrotransposon1726	3.96551203333399	SIRE	f1	Ty1/copia
retrotransposon1727	1.65051530002132	UC	f0	UC
retrotransposon1728	6.29778745346835	SIRE	f1	Ty1/copia
retrotransposon1729	0.650524915490433	Ivana	f0	Ty1/copia
retrotransposon173	3.31895431410419	Retand	f1	Ty3/gypsy
retrotransposon1730	0.466206174320956	Retand	f0	Ty3/gypsy
retrotransposon1731	0.2812556479341	SIRE	f1	Ty1/copia
retrotransposon1732	0.833182508552645	Tekay	f0	Ty3/gypsy
retrotransposon1733	0.308435917374995	Tekay	f0	Ty3/gypsy
retrotransposon1734	1.53527982353043	Athila	f5	Ty3/gypsy
retrotransposon1735	1.83441716480664	Athila	f4	Ty3/gypsy
retrotransposon1736	2.78337155543754	UC	fUC	UC
retrotransposon1737	1.78076815272272	SIRE	f1	Ty1/copia
retrotransposon1738	0.846444528750943	Angela	f1	Ty1/copia
retrotransposon1739	0.183660505897709	UC	fUC	UC
retrotransposon174	3.49294220141494	Retand	f0	Ty3/gypsy
retrotransposon1740	0.362847393590717	Retand	f0	Ty3/gypsy
retrotransposon1741	1.92727090766377	UC	fUC	UC
retrotransposon1742	0	Ivana	f1	Ty1/copia
retrotransposon1743	0.716093417714308	UC	fUC	UC
retrotransposon1744	3.75747021199362	UC	fUC	UC
retrotransposon1745	0.0953715271937939	UC	fUC	UC
retrotransposon1746	1.03953394930822	SIRE	f1	Ty1/copia
retrotransposon1747	0.541400365337532	TAR	f1	Ty1/copia
retrotransposon1748	0.392969328717498	Retand	f1	Ty3/gypsy
retrotransposon1749	0.70694270270602	Ale	f25	Ty1/copia
retrotransposon175	0	Bianca	f1	Ty1/copia
retrotransposon1750	1.57540758169769	Retand	f0	Ty3/gypsy
retrotransposon1751	3.81263216977986	SIRE	f1	Ty1/copia
retrotransposon1752	1.62170843981957	Ivana	f0	Ty1/copia
retrotransposon1753	0	UC	fUC	UC
retrotransposon1754	0.870805936783107	SIRE	f1	Ty1/copia
retrotransposon1755	1.38819152465643	Angela	f2	Ty1/copia
retrotransposon1756	0	Reina	f0	Ty3/gypsy
retrotransposon1757	0	UC	fUC	UC
retrotransposon1758	1.18143556054688	SIRE	f1	Ty1/copia
retrotransposon1759	1.99044578174927	Angela	f1	Ty1/copia
retrotransposon176	0.237124909305035	SIRE	f0	Ty1/copia
retrotransposon1760	0.569332624853579	Athila	f1	Ty3/gypsy
retrotransposon1761	1.23411571248966	SIRE	f1	Ty1/copia
retrotransposon1762	2.02429566580433	Athila	f1	Ty3/gypsy
retrotransposon1763	7.22094064450949	UC	fUC	UC
retrotransposon1764	4.32837102081607	UC	fUC	UC
retrotransposon1765	6.06945552217955	UC	fUC	UC
retrotransposon1766	0.751118959761094	Athila	f1	Ty3/gypsy
retrotransposon1767	1.34779185987786	Retand	f1	Ty3/gypsy
retrotransposon1768	0.708467667207726	Angela	f1	Ty1/copia
retrotransposon1769	1.44769912148406	SIRE	f0	Ty1/copia
retrotransposon177	1.91444147671323	Retand	f1	Ty3/gypsy
retrotransposon1770	0.777996871173887	Retand	f1	Ty3/gypsy
retrotransposon1771	0.75066489787625	Athila	f2	Ty3/gypsy
retrotransposon1772	0.399991873951422	Angela	f1	Ty1/copia
retrotransposon1773	0.747447225676833	Angela	f1	Ty1/copia
retrotransposon1774	0.902145804746513	Retand	f0	Ty3/gypsy
retrotransposon1775	3.78288335271842	SIRE	f0	Ty1/copia
retrotransposon1776	1.65787608507944	SIRE	f0	Ty1/copia
retrotransposon1777	1.84061619913981	Bianca	f0	Ty1/copia
retrotransposon1778	5.00139714312159	UC	fUC	UC
retrotransposon1779	1.66666314631713	UC	f0	UC
retrotransposon178	2.61565861958324	SIRE	f1	Ty1/copia
retrotransposon1780	4.33583693466403	SIRE	f1	Ty1/copia
retrotransposon1781	3.11925521461345	Athila	f4	Ty3/gypsy
retrotransposon1782	3.72642953296061	UC	fUC	UC
retrotransposon1783	3.93865971693689	SIRE	f1	Ty1/copia
retrotransposon1784	1.00335014657334	Angela	f1	Ty1/copia
retrotransposon1785	1.83347429766472	SIRE	f1	Ty1/copia
retrotransposon1786	5.77468862516493	Retand	f0	Ty3/gypsy
retrotransposon1787	1.40346668191191	UC	fUC	UC
retrotransposon1788	1.89697402782792	UC	fUC	UC
retrotransposon1789	0.395427915092163	Athila	f0	Ty3/gypsy
retrotransposon179	0.88852132791638	SIRE	f1	Ty1/copia
retrotransposon1790	1.28065981320487	Athila	f1	Ty3/gypsy
retrotransposon1791	2.71831761349874	SIRE	f1	Ty1/copia
retrotransposon1792	3.18947360860075	Athila	f0	Ty3/gypsy
retrotransposon1793	1.57106269292073	SIRE	f1	Ty1/copia
retrotransposon1794	1.78488164630534	SIRE	f0	Ty1/copia
retrotransposon1795	0.15762947662624	Athila	f4	Ty3/gypsy
retrotransposon1796	1.37876324610626	SIRE	f0	Ty1/copia
retrotransposon1797	0.572680478846446	SIRE	f0	Ty1/copia
retrotransposon1798	1.32932386532673	UC	fUC	UC
retrotransposon1799	3.79030352289284	SIRE	f1	Ty1/copia
retrotransposon18	4.51509229212873	UC	fUC	UC
retrotransposon180	2.59334929974614	Tekay	f0	Ty3/gypsy
retrotransposon1800	1.03321204615272	Angela	f1	Ty1/copia
retrotransposon1801	1.87350973989571	SIRE	f1	Ty1/copia
retrotransposon1802	4.31546928965357	Tekay	f0	Ty3/gypsy
retrotransposon1803	1.90761242317626	SIRE	f1	Ty1/copia
retrotransposon1804	2.32803048079252	Retand	f1	Ty3/gypsy
retrotransposon1805	0.932655435114232	UC	fUC	UC
retrotransposon1806	1.84026737992433	Angela	f1	Ty1/copia
retrotransposon1807	2.43590447201469	Tekay	f0	Ty3/gypsy
retrotransposon1808	0	Reina	f0	Ty3/gypsy
retrotransposon1809	3.17736134828098	Angela	f1	Ty1/copia
retrotransposon181	1.47865618841848	SIRE	f1	Ty1/copia
retrotransposon1810	0	UC	fUC	UC
retrotransposon1811	3.49726792157005	SIRE	f1	Ty1/copia
retrotransposon1812	2.19607415292863	Angela	f2	Ty1/copia
retrotransposon1813	0.777390200028364	Athila	f1	Ty3/gypsy
retrotransposon1814	1.51537902158725	Angela	f1	Ty1/copia
retrotransposon1815	1.04289924299303	Angela	f2	Ty1/copia
retrotransposon1816	0.744697106411305	SIRE	f1	Ty1/copia
retrotransposon1817	1.54583189947615	SIRE	f1	Ty1/copia
retrotransposon1818	0.651906088991281	UC	fUC	UC
retrotransposon1819	0.0802745626084498	Athila	f0	Ty3/gypsy
retrotransposon182	1.73293670271688	Athila	f1	Ty3/gypsy
retrotransposon1820	0	UC	fUC	UC
retrotransposon1821	1.25142452141948	Ale	f0	Ty1/copia
retrotransposon1822	3.42299927939803	UC	fUC	UC
retrotransposon1823	0.900370520583172	Retand	f1	Ty3/gypsy
retrotransposon1824	2.19647269877271	Tekay	f0	Ty3/gypsy
retrotransposon1825	2.46253114461486	SIRE	f1	Ty1/copia
retrotransposon1826	0.770699048080246	Retand	f0	Ty3/gypsy
retrotransposon1827	0	Tekay	f0	Ty3/gypsy
retrotransposon1828	1.2610014634288	Angela	f1	Ty1/copia
retrotransposon1829	2.64855864360376	Retand	f0	Ty3/gypsy
retrotransposon183	1.27681397450513	Retand	f0	Ty3/gypsy
retrotransposon1830	1.568106494083	SIRE	f1	Ty1/copia
retrotransposon1831	1.08305019060888	Tekay	f0	Ty3/gypsy
retrotransposon1832	0.588647401693958	UC	fUC	UC
retrotransposon1833	0.058840625112991	Tekay	f0	Ty3/gypsy
retrotransposon1834	0.783813094653138	Athila	f1	Ty3/gypsy
retrotransposon1835	2.2967772746879	SIRE	f0	Ty1/copia
retrotransposon1836	1.36730670458911	SIRE	f1	Ty1/copia
retrotransposon1837	0.436562875360326	Retand	f1	Ty3/gypsy
retrotransposon1838	2.29228851654457	Tekay	f0	Ty3/gypsy
retrotransposon1839	3.86111814012256	Ivana	f0	Ty1/copia
retrotransposon184	2.11794761668597	SIRE	f0	Ty1/copia
retrotransposon1840	0.809746507608938	Retand	f0	Ty3/gypsy
retrotransposon1841	0	SIRE	f0	Ty1/copia
retrotransposon1842	0	UC	fUC	UC
retrotransposon1843	0.474839839319207	UC	fUC	UC
retrotransposon1844	0.827227504950697	Athila	f1	Ty3/gypsy
retrotransposon1845	3.25151112904065	UC	f0	UC
retrotransposon1846	2.44237675407126	UC	fUC	UC
retrotransposon1847	1.90509258082718	SIRE	f0	Ty1/copia
retrotransposon1848	2.27974785155421	Retand	f1	Ty3/gypsy
retrotransposon1849	4.12286182960142	SIRE	f0	Ty1/copia
retrotransposon185	1.88143763012082	UC	fUC	UC
retrotransposon1850	1.74935409255798	SIRE	f0	Ty1/copia
retrotransposon1851	1.23697676618878	Retand	f1	Ty3/gypsy
retrotransposon1852	0.932082865381399	Athila	f1	Ty3/gypsy
retrotransposon1853	2.09346506059544	SIRE	f0	Ty1/copia
retrotransposon1854	0.357501307506848	Tekay	f0	Ty3/gypsy
retrotransposon1855	0.402742302588283	Tekay	f0	Ty3/gypsy
retrotransposon1856	0.880462245714349	SIRE	f1	Ty1/copia
retrotransposon1857	0	SIRE	f0	Ty1/copia
retrotransposon1858	2.43806592057016	UC	fUC	UC
retrotransposon1859	0.0727806604347434	UC	fUC	UC
retrotransposon186	1.9450584884128	SIRE	f1	Ty1/copia
retrotransposon1860	1.89050408176912	SIRE	f0	Ty1/copia
retrotransposon1861	0.13511580727452	UC	fUC	UC
retrotransposon1862	0.200754829645233	Athila	f0	Ty3/gypsy
retrotransposon1863	1.5029483073092	Angela	f1	Ty1/copia
retrotransposon1864	1.26205662917623	Athila	f1	Ty3/gypsy
retrotransposon1865	0.741594347874253	Angela	f2	Ty1/copia
retrotransposon1866	1.18461967163275	Athila	f1	Ty3/gypsy
retrotransposon1867	2.04358599767386	SIRE	f1	Ty1/copia
retrotransposon1868	0.0582603510175559	SIRE	f0	Ty1/copia
retrotransposon1869	1.00888508264884	SIRE	f0	Ty1/copia
retrotransposon187	0.717248429553455	UC	fUC	UC
retrotransposon1870	0.614260358757481	Athila	f0	Ty3/gypsy
retrotransposon1871	2.06141965081678	SIRE	f1	Ty1/copia
retrotransposon1872	1.53956331643716	Reina	f0	Ty3/gypsy
retrotransposon1873	1.07634108830904	SIRE	f1	Ty1/copia
retrotransposon1874	1.74465295078692	Athila	f0	Ty3/gypsy
retrotransposon1875	2.13534312784296	SIRE	f0	Ty1/copia
retrotransposon1876	2.25154189999735	SIRE	f1	Ty1/copia
retrotransposon1877	0.819078459668715	SIRE	f1	Ty1/copia
retrotransposon1878	1.51308605011639	Athila	f1	Ty3/gypsy
retrotransposon1879	0.876012026325294	SIRE	f0	Ty1/copia
retrotransposon188	0.374021149692106	CRM	f1	Ty3/gypsy
retrotransposon1880	0.806620175049658	Athila	f1	Ty3/gypsy
retrotransposon1881	3.20178271376418	Angela	f1	Ty1/copia
retrotransposon1882	2.08427266567207	Tekay	f0	Ty3/gypsy
retrotransposon1883	1.25994011880472	Athila	f1	Ty3/gypsy
retrotransposon1884	1.12857973623602	Retand	f1	Ty3/gypsy
retrotransposon1885	0.60687547396853	Retand	f1	Ty3/gypsy
retrotransposon1886	0.440613432842516	SIRE	f0	Ty1/copia
retrotransposon1887	1.53565880530183	SIRE	f1	Ty1/copia
retrotransposon1888	2.69601522089175	SIRE	f1	Ty1/copia
retrotransposon1889	1.53173950659425	Athila	f1	Ty3/gypsy
retrotransposon189	2.24041638373513	TAR	f2	Ty1/copia
retrotransposon1890	0.305858776557501	SIRE	f1	Ty1/copia
retrotransposon1891	2.1228192303018	Athila	f1	Ty3/gypsy
retrotransposon1892	2.53151102914944	SIRE	f0	Ty1/copia
retrotransposon1893	0.445935876189202	Reina	f0	Ty3/gypsy
retrotransposon1894	1.04180153205786	UC	fUC	UC
retrotransposon1895	0.962880603171335	Tekay	f0	Ty3/gypsy
retrotransposon1896	0.0645158767472993	UC	fUC	UC
retrotransposon1897	1.0674851003376	Angela	f2	Ty1/copia
retrotransposon1898	2.81958537222139	Retand	f1	Ty3/gypsy
retrotransposon1899	0.4800601722542	Athila	f2	Ty3/gypsy
retrotransposon19	0	UC	fUC	UC
retrotransposon190	3.41072650347818	Retand	f1	Ty3/gypsy
retrotransposon1900	0.976053592563701	Retand	f1	Ty3/gypsy
retrotransposon1901	2.4037736297062	SIRE	f1	Ty1/copia
retrotransposon1902	0.599504230162259	Ivana	f10	Ty1/copia
retrotransposon1903	1.21780346620523	SIRE	f1	Ty1/copia
retrotransposon1904	1.51699264241591	Bianca	f0	Ty1/copia
retrotransposon1905	4.4142933611976	Retand	f1	Ty3/gypsy
retrotransposon1906	1.33331624273002	SIRE	f0	Ty1/copia
retrotransposon1907	2.70402146652137	Ale	f0	Ty1/copia
retrotransposon1908	1.8110151726509	Tekay	f0	Ty3/gypsy
retrotransposon1909	0.339149455872209	UC	fUC	UC
retrotransposon191	0.989523777428557	Angela	f2	Ty1/copia
retrotransposon1910	0.338001132222712	UC	fUC	UC
retrotransposon1911	1.24244055949624	UC	fUC	UC
retrotransposon1912	0.347284873822856	Retand	f0	Ty3/gypsy
retrotransposon1913	1.66032487788712	UC	fUC	UC
retrotransposon1914	0.83765257641077	SIRE	f1	Ty1/copia
retrotransposon1915	0.0200935357786826	UC	fUC	UC
retrotransposon1916	0.421885821945151	SIRE	f1	Ty1/copia
retrotransposon1917	0.347774396405998	Retand	f1	Ty3/gypsy
retrotransposon1918	4.8533920412995	Retand	f1	Ty3/gypsy
retrotransposon1919	4.85967430716566	Retand	f0	Ty3/gypsy
retrotransposon192	2.13037911999037	SIRE	f1	Ty1/copia
retrotransposon1920	2.7530752492703	Retand	f1	Ty3/gypsy
retrotransposon1921	1.91374801937919	UC	fUC	UC
retrotransposon1922	1.48833027663439	SIRE	f1	Ty1/copia
retrotransposon1923	0.237234465036486	Alesia	f1	Ty1/copia
retrotransposon1924	3.19669816162103	UC	fUC	UC
retrotransposon1925	2.34274527485806	Athila	f1	Ty3/gypsy
retrotransposon1926	0.226318594351959	Tekay	f0	Ty3/gypsy
retrotransposon1927	1.44945147135128	SIRE	f1	Ty1/copia
retrotransposon1928	3.17616469295367	Athila	f1	Ty3/gypsy
retrotransposon1929	2.33578094482278	Tekay	f0	Ty3/gypsy
retrotransposon193	0	UC	fUC	UC
retrotransposon1930	0.772828748811892	Angela	f2	Ty1/copia
retrotransposon1931	1.15692983059165	SIRE	f0	Ty1/copia
retrotransposon1932	3.40098011743488	UC	fUC	UC
retrotransposon1933	0	Retand	f0	Ty3/gypsy
retrotransposon1934	0.513951991327041	Tekay	f0	Ty3/gypsy
retrotransposon1935	6.0897607759748	UC	fUC	UC
retrotransposon1936	1.90855239192872	Retand	f0	Ty3/gypsy
retrotransposon1937	1.45819853016824	SIRE	f0	Ty1/copia
retrotransposon1938	0.174042468355826	Tekay	f0	Ty3/gypsy
retrotransposon1939	4.06324156126833	UC	fUC	UC
retrotransposon194	2.12162763743946	Angela	f2	Ty1/copia
retrotransposon1940	0.0903648818622446	UC	fUC	UC
retrotransposon1941	0.386783385010511	Retand	f1	Ty3/gypsy
retrotransposon1942	2.65033304962385	UC	fUC	UC
retrotransposon1943	2.53378530319717	Retand	f0	Ty3/gypsy
retrotransposon1944	2.48148982654885	Ale	f0	Ty1/copia
retrotransposon1945	2.51832400516942	UC	fUC	UC
retrotransposon1946	0.422658522138277	SIRE	f1	Ty1/copia
retrotransposon1947	0.714439825153782	Athila	f1	Ty3/gypsy
retrotransposon1948	3.15627588012472	SIRE	f0	Ty1/copia
retrotransposon1949	1.91241625154511	SIRE	f1	Ty1/copia
retrotransposon195	0.961637409447404	SIRE	f1	Ty1/copia
retrotransposon1950	0.994863661019426	UC	f0	UC
retrotransposon1951	2.17677530792861	SIRE	f0	Ty1/copia
retrotransposon1952	1.49782413788285	Retand	f0	Ty3/gypsy
retrotransposon1953	0.580662648549173	UC	fUC	UC
retrotransposon1954	2.98315121632624	Retand	f1	Ty3/gypsy
retrotransposon1955	0.676566427689762	Retand	f1	Ty3/gypsy
retrotransposon1956	0	Reina	f0	Ty3/gypsy
retrotransposon1957	0.359456246855294	Bianca	f0	Ty1/copia
retrotransposon1958	0.891901727650397	UC	fUC	UC
retrotransposon1959	1.38562495871399	Ikeros	f1	Ty1/copia
retrotransposon196	1.78126947917595	Angela	f1	Ty1/copia
retrotransposon1960	1.331392441054	SIRE	f1	Ty1/copia
retrotransposon1961	4.96172133645911	Retand	f1	Ty3/gypsy
retrotransposon1962	0.633987783207415	Retand	f0	Ty3/gypsy
retrotransposon1963	0.580652766581239	UC	fUC	UC
retrotransposon1964	1.49383974293323	Bianca	f1	Ty1/copia
retrotransposon1965	0.34340887478082	SIRE	f0	Ty1/copia
retrotransposon1966	2.87498319881761	SIRE	f1	Ty1/copia
retrotransposon1967	4.39285041213651	UC	fUC	UC
retrotransposon1968	0.160927043514147	SIRE	f0	Ty1/copia
retrotransposon1969	0.416366378590012	Bianca	f1	Ty1/copia
retrotransposon197	0.462699743011505	UC	fUC	UC
retrotransposon1970	2.16518063429522	Athila	f1	Ty3/gypsy
retrotransposon1971	0.828817505143535	Athila	f1	Ty3/gypsy
retrotransposon1972	0.767330360931209	Ivana	f3	Ty1/copia
retrotransposon1973	0.95504305028963	UC	f0	UC
retrotransposon1974	1.61248273072587	SIRE	f0	Ty1/copia
retrotransposon1975	0.277701845134116	SIRE	f1	Ty1/copia
retrotransposon1976	4.2454264338505	TAR	f3	Ty1/copia
retrotransposon1977	1.07360222185442	SIRE	f0	Ty1/copia
retrotransposon1978	0	Ale	f0	Ty1/copia
retrotransposon1979	0.080971689825478	Galadriel	f1	Ty3/gypsy
retrotransposon198	4.34086848033862	SIRE	f0	Ty1/copia
retrotransposon1980	3.09705732363277	UC	fUC	UC
retrotransposon1981	2.39804895208268	SIRE	f0	Ty1/copia
retrotransposon1982	0.467623249223443	SIRE	f0	Ty1/copia
retrotransposon1983	3.05702912096741	Athila	f1	Ty3/gypsy
retrotransposon1984	2.08289388731562	UC	fUC	UC
retrotransposon1985	0.565621053449825	Ale	f2	Ty1/copia
retrotransposon1986	1.80773977906359	UC	fUC	UC
retrotransposon1987	1.78706557822002	SIRE	f0	Ty1/copia
retrotransposon1988	0.2094099826243	Angela	f1	Ty1/copia
retrotransposon1989	0.955811721016977	Retand	f0	Ty3/gypsy
retrotransposon199	3.62011982533641	SIRE	f1	Ty1/copia
retrotransposon1990	0	Tekay	f0	Ty3/gypsy
retrotransposon1991	4.85883029626176	Retand	f1	Ty3/gypsy
retrotransposon1992	1.71561936589139	Athila	f1	Ty3/gypsy
retrotransposon1993	3.58323778693255	Tekay	f0	Ty3/gypsy
retrotransposon1994	1.57426171027398	Tekay	f0	Ty3/gypsy
retrotransposon1995	1.97327510835413	SIRE	f1	Ty1/copia
retrotransposon1996	0.346112483039319	Ale	f3	Ty1/copia
retrotransposon1997	1.10853027182876	Retand	f1	Ty3/gypsy
retrotransposon1998	0.170184076167527	TAR	f1	Ty1/copia
retrotransposon1999	0	Bianca	f1	Ty1/copia
retrotransposon2	0.39397502886019	UC	fUC	UC
retrotransposon20	0	Tekay	f0	Ty3/gypsy
retrotransposon200	3.18631197877583	UC	fUC	UC
retrotransposon2000	1.26775558597787	Alesia	f2	Ty1/copia
retrotransposon2001	2.23549598162843	SIRE	f0	Ty1/copia
retrotransposon2002	0.574063469872143	TAR	f5	Ty1/copia
retrotransposon2003	1.30288747822288	UC	fUC	UC
retrotransposon2004	0.95834713089604	Angela	f1	Ty1/copia
retrotransposon2005	0.173935971791627	UC	f0	UC
retrotransposon2006	0.250717354974811	Retand	f0	Ty3/gypsy
retrotransposon2007	1.2649814414696	SIRE	f1	Ty1/copia
retrotransposon2008	0.341882592971002	UC	fUC	UC
retrotransposon2009	2.13911305185114	Tekay	f0	Ty3/gypsy
retrotransposon201	0.712259758978807	Retand	f1	Ty3/gypsy
retrotransposon2010	1.05620080783277	UC	fUC	UC
retrotransposon2011	0.338125592737333	Retand	f0	Ty3/gypsy
retrotransposon2012	0.315501875789205	Retand	f0	Ty3/gypsy
retrotransposon2013	0.631071791251694	SIRE	f1	Ty1/copia
retrotransposon2014	0	UC	fUC	UC
retrotransposon2015	0.254502250567163	Tork	f2	Ty1/copia
retrotransposon2016	2.83366844318098	UC	fUC	UC
retrotransposon2017	2.31632452161218	TAR	f2	Ty1/copia
retrotransposon2018	0.444647015425999	Ale	f0	Ty1/copia
retrotransposon2019	0	Reina	f0	Ty3/gypsy
retrotransposon202	1.03032037583922	Tekay	f0	Ty3/gypsy
retrotransposon2020	0.438779382807259	Tork	f1	Ty1/copia
retrotransposon2021	0	Reina	f0	Ty3/gypsy
retrotransposon2022	7.47344468862654	UC	fUC	UC
retrotransposon2023	0.146729905151225	Tekay	f0	Ty3/gypsy
retrotransposon2024	0.585062356107428	Athila	f1	Ty3/gypsy
retrotransposon2025	1.16559036520496	UC	fUC	UC
retrotransposon2026	2.3149499006143	UC	fUC	UC
retrotransposon2027	3.97825180306765	Retand	f1	Ty3/gypsy
retrotransposon2028	0	Athila	f4	Ty3/gypsy
retrotransposon2029	6.36241655882031	Retand	f0	Ty3/gypsy
retrotransposon203	1.30941785599812	Athila	f1	Ty3/gypsy
retrotransposon2030	0.235961098750613	Ivana	f1	Ty1/copia
retrotransposon2031	0	UC	fUC	UC
retrotransposon2032	3.52199502604719	SIRE	f0	Ty1/copia
retrotransposon2033	1.83517175882941	Bianca	f0	Ty1/copia
retrotransposon2034	4.16481374300908	Ale	f22	Ty1/copia
retrotransposon2035	2.38732555253626	UC	fUC	UC
retrotransposon2036	1.35840958291008	UC	fUC	UC
retrotransposon2037	0.637958992262712	Tekay	f0	Ty3/gypsy
retrotransposon2038	0.308310576470618	Retand	f1	Ty3/gypsy
retrotransposon2039	0.112010369303047	UC	f0	UC
retrotransposon204	4.74449888935832	SIRE	f1	Ty1/copia
retrotransposon2040	0.764050945591785	SIRE	f1	Ty1/copia
retrotransposon2041	0.840529219205273	UC	fUC	UC
retrotransposon2042	4.00892082099438	UC	fUC	UC
retrotransposon2043	0.270558775175617	UC	fUC	UC
retrotransposon2044	2.08985887362364	TAR	f1	Ty1/copia
retrotransposon2045	1.103025232821	SIRE	f1	Ty1/copia
retrotransposon2046	0	Ale	f5	Ty1/copia
retrotransposon2047	3.2771027607979	Tekay	f0	Ty3/gypsy
retrotransposon2048	0.732102843766042	SIRE	f1	Ty1/copia
retrotransposon2049	1.88002841833669	Ale	f4	Ty1/copia
retrotransposon205	0.574061494096918	SIRE	f1	Ty1/copia
retrotransposon2050	1.06040419267677	Athila	f2	Ty3/gypsy
retrotransposon2051	0	Ale	f0	Ty1/copia
retrotransposon2052	1.26083442382736	UC	fUC	UC
retrotransposon2053	0.354862523798342	Tork	f0	Ty1/copia
retrotransposon2054	0	UC	fUC	UC
retrotransposon2055	0.66709228783183	Ale	f29	Ty1/copia
retrotransposon2056	3.94609914408463	SIRE	f0	Ty1/copia
retrotransposon2057	0.0731729805287386	Tekay	f0	Ty3/gypsy
retrotransposon2058	0	UC	fUC	UC
retrotransposon2059	3.05479251232388	UC	fUC	UC
retrotransposon206	0	Ale	f0	Ty1/copia
retrotransposon2060	0.267095090492733	Reina	f0	Ty3/gypsy
retrotransposon2061	0.118662748208078	Retand	f0	Ty3/gypsy
retrotransposon2062	1.14568946539628	Tork	f1	Ty1/copia
retrotransposon2063	0.651553484518213	UC	fUC	UC
retrotransposon2064	0.903206983005089	UC	fUC	UC
retrotransposon2065	0	Reina	f0	Ty3/gypsy
retrotransposon2066	0.757887349205094	SIRE	f0	Ty1/copia
retrotransposon2067	1.44932220980206	SIRE	f1	Ty1/copia
retrotransposon2068	4.48869267889506	Bianca	f0	Ty1/copia
retrotransposon2069	0.271653510469477	UC	fUC	UC
retrotransposon207	0.967819462233825	Athila	f4	Ty3/gypsy
retrotransposon2070	0.545562884306016	UC	fUC	UC
retrotransposon2071	0.314354065443958	SIRE	f1	Ty1/copia
retrotransposon2072	0.32633339601816	UC	fUC	UC
retrotransposon2073	0.402082671215455	Retand	f0	Ty3/gypsy
retrotransposon2074	3.8949080548959	UC	fUC	UC
retrotransposon2075	0.423431682002643	UC	fUC	UC
retrotransposon2076	0.573207903945189	UC	fUC	UC
retrotransposon2077	0.169061979732235	Retand	f0	Ty3/gypsy
retrotransposon2078	1.37577661435318	SIRE	f0	Ty1/copia
retrotransposon2079	1.01329795012125	Athila	f1	Ty3/gypsy
retrotransposon208	1.05949808019522	SIRE	f0	Ty1/copia
retrotransposon2080	1.49241057551641	SIRE	f0	Ty1/copia
retrotransposon2081	0.558177079217382	TAR	f2	Ty1/copia
retrotransposon2082	0.798697097479671	UC	fUC	UC
retrotransposon2083	2.57191968284016	Ale	f32	Ty1/copia
retrotransposon2084	0	Retand	f1	Ty3/gypsy
retrotransposon2085	0.199505216171137	Angela	f0	Ty1/copia
retrotransposon2086	2.0511007661647	UC	fUC	UC
retrotransposon2087	2.74035840398358	Angela	f2	Ty1/copia
retrotransposon2088	0.831446358457006	UC	fUC	UC
retrotransposon2089	1.90996590456743	UC	fUC	UC
retrotransposon209	1.64846379484939	Retand	f1	Ty3/gypsy
retrotransposon2090	0.315320512074426	SIRE	f1	Ty1/copia
retrotransposon2091	2.13235445885467	Reina	f0	Ty3/gypsy
retrotransposon2092	0.793606986486901	TAR	f3	Ty1/copia
retrotransposon2093	0.706178879066106	SIRE	f1	Ty1/copia
retrotransposon2094	0.455262949726237	TAR	f1	Ty1/copia
retrotransposon2095	0.394076587463006	SIRE	f1	Ty1/copia
retrotransposon2096	0.400122568687563	UC	fUC	UC
retrotransposon2097	2.38958888049849	Retand	f0	Ty3/gypsy
retrotransposon2098	4.09948126844342	UC	fUC	UC
retrotransposon2099	0.819994194340442	UC	fUC	UC
retrotransposon21	1.54694875843473	UC	fUC	UC
retrotransposon210	3.34848783573655	SIRE	f1	Ty1/copia
retrotransposon2100	0.86682283894878	UC	fUC	UC
retrotransposon2101	0.0714069110061627	UC	fUC	UC
retrotransposon2102	3.11210961761419	TAR	f2	Ty1/copia
retrotransposon2103	1.51571264115202	UC	fUC	UC
retrotransposon2104	0	Reina	f0	Ty3/gypsy
retrotransposon2105	1.11515143703548	Retand	f1	Ty3/gypsy
retrotransposon2106	1.81815142930796	SIRE	f0	Ty1/copia
retrotransposon2107	2.96647503599453	Athila	f4	Ty3/gypsy
retrotransposon2108	0.418588784651154	UC	fUC	UC
retrotransposon2109	0.151946979293435	SIRE	f1	Ty1/copia
retrotransposon211	1.96850192090197	SIRE	f1	Ty1/copia
retrotransposon2110	2.21117172208268	Retand	f1	Ty3/gypsy
retrotransposon2111	0.62805755140539	SIRE	f1	Ty1/copia
retrotransposon2112	2.45934735591241	Tekay	f0	Ty3/gypsy
retrotransposon2113	1.54911832091588	SIRE	f0	Ty1/copia
retrotransposon2114	0.0880882957388922	UC	fUC	UC
retrotransposon2115	2.23404958790098	UC	fUC	UC
retrotransposon2116	0.620592849486748	UC	f0	UC
retrotransposon2117	4.33634795430633	UC	fUC	UC
retrotransposon2118	0	UC	fUC	UC
retrotransposon2119	6.39727835150321	Athila	f1	Ty3/gypsy
retrotransposon212	3.56965473288485	UC	fUC	UC
retrotransposon2120	0.84534256610674	SIRE	f1	Ty1/copia
retrotransposon2121	1.49212561095689	Tork	f0	Ty1/copia
retrotransposon2122	0.999300598180531	UC	fUC	UC
retrotransposon2123	0.968992530691866	Tork	f0	Ty1/copia
retrotransposon2124	2.52530279916938	Tork	f0	Ty1/copia
retrotransposon2125	1.15552031251964	UC	fUC	UC
retrotransposon2126	0.904775044968258	UC	fUC	UC
retrotransposon2127	2.08989760533528	Angela	f2	Ty1/copia
retrotransposon2128	1.03438339703868	Ale	f0	Ty1/copia
retrotransposon2129	0	Ale	f0	Ty1/copia
retrotransposon213	0.458791187125917	Tekay	f0	Ty3/gypsy
retrotransposon2130	1.90091101030294	Athila	f0	Ty3/gypsy
retrotransposon2131	0	UC	fUC	UC
retrotransposon2132	0.857468629307558	Ale	f0	Ty1/copia
retrotransposon2133	0.56157289585826	UC	fUC	UC
retrotransposon2134	0.94642581260165	Retand	f0	Ty3/gypsy
retrotransposon2135	0	UC	fUC	UC
retrotransposon2136	0.203725155203665	UC	fUC	UC
retrotransposon2137	2.4228130502037	SIRE	f1	Ty1/copia
retrotransposon2138	1.05167397767321	SIRE	f0	Ty1/copia
retrotransposon2139	7.37310123525626	UC	fUC	UC
retrotransposon214	0.787865168223145	Tekay	f0	Ty3/gypsy
retrotransposon2140	1.60161690106242	UC	fUC	UC
retrotransposon2141	1.56743484361704	Ivana	f1	Ty1/copia
retrotransposon2142	0.27912904929327	Retand	f1	Ty3/gypsy
retrotransposon2143	0.136328121221436	SIRE	f1	Ty1/copia
retrotransposon2144	0	UC	fUC	UC
retrotransposon2145	0.204583133753844	Retand	f0	Ty3/gypsy
retrotransposon2146	0.618794887803898	SIRE	f0	Ty1/copia
retrotransposon2147	0.312956377442179	UC	fUC	UC
retrotransposon2148	1.31505249031843	UC	fUC	UC
retrotransposon2149	0.723735223061379	UC	fUC	UC
retrotransposon215	2.35299359150216	UC	fUC	UC
retrotransposon2150	0	Ale	f2	Ty1/copia
retrotransposon2151	3.53992354261307	UC	fUC	UC
retrotransposon2152	3.45502654813436	Athila	f0	Ty3/gypsy
retrotransposon2153	3.80825402256581	UC	fUC	UC
retrotransposon2154	0.430592155879433	Ale	f0	Ty1/copia
retrotransposon2155	0	Ale	f1	Ty1/copia
retrotransposon2156	3.1419423845871	UC	fUC	UC
retrotransposon2157	0.543635035957877	Reina	f0	Ty3/gypsy
retrotransposon2158	1.4705462833761	SIRE	f1	Ty1/copia
retrotransposon2159	0	UC	fUC	UC
retrotransposon216	1.30571320229573	Athila	f0	Ty3/gypsy
retrotransposon2160	0	Ale	f1	Ty1/copia
retrotransposon2161	1.47846185604757	UC	fUC	UC
retrotransposon2162	2.39675515119745	UC	fUC	UC
retrotransposon2163	2.39193364870696	UC	fUC	UC
retrotransposon2164	1.62794020889721	UC	fUC	UC
retrotransposon2165	1.13438671929914	UC	fUC	UC
retrotransposon2166	0.18462480006166	Tork	f0	Ty1/copia
retrotransposon2167	0	Ale	f24	Ty1/copia
retrotransposon2168	2.88950351089654	UC	fUC	UC
retrotransposon2169	0	UC	fUC	UC
retrotransposon217	0.498492582492441	Reina	f0	Ty3/gypsy
retrotransposon2170	1.9173267476509	UC	fUC	UC
retrotransposon2171	0	Ale	f3	Ty1/copia
retrotransposon2172	3.79881460563412	CRM	f0	Ty3/gypsy
retrotransposon2173	0	UC	fUC	UC
retrotransposon2174	0.0785731396077036	SIRE	f1	Ty1/copia
retrotransposon2175	0	Ale	f0	Ty1/copia
retrotransposon2176	3.72635026866436	UC	fUC	UC
retrotransposon2177	3.69900491761867	UC	fUC	UC
retrotransposon2178	5.80579790067585	UC	fUC	UC
retrotransposon2179	0.575910169475228	UC	fUC	UC
retrotransposon218	4.76928715095678	UC	fUC	UC
retrotransposon2180	0.668148716243276	UC	fUC	UC
retrotransposon2181	1.79176470633518	UC	fUC	UC
retrotransposon2182	1.6006003370255	SIRE	f1	Ty1/copia
retrotransposon2183	2.94304423110487	UC	fUC	UC
retrotransposon2184	3.40910949314045	Ale	f15	Ty1/copia
retrotransposon2185	0.594146598965652	UC	fUC	UC
retrotransposon2186	0	TAR	f0	Ty1/copia
retrotransposon2187	4.48434934263619	UC	fUC	UC
retrotransposon2188	4.19788412426408	UC	fUC	UC
retrotransposon2189	3.98797993364212	UC	fUC	UC
retrotransposon219	4.69981220889853	UC	fUC	UC
retrotransposon2190	0.411491065412332	UC	fUC	UC
retrotransposon2191	0	Ale	f0	Ty1/copia
retrotransposon2192	4.2075889066431	UC	fUC	UC
retrotransposon2193	5.76445637294407	UC	fUC	UC
retrotransposon2194	3.07162606249064	UC	fUC	UC
retrotransposon2195	0.699844432585251	SIRE	f1	Ty1/copia
retrotransposon2196	4.01808915575958	UC	fUC	UC
retrotransposon2197	0.911105363828247	UC	fUC	UC
retrotransposon2198	5.31152426197822	UC	fUC	UC
retrotransposon2199	7.11867470474945	UC	fUC	UC
retrotransposon22	1.72332333872243	UC	fUC	UC
retrotransposon220	0.681531245242692	Athila	f1	Ty3/gypsy
retrotransposon2200	0.464976817797995	Angela	f2	Ty1/copia
retrotransposon2201	5.22940779797093	UC	fUC	UC
retrotransposon2202	1.99315019023364	UC	fUC	UC
retrotransposon2203	4.10262838914023	Ale	f0	Ty1/copia
retrotransposon2204	0.241707094555758	Ale	f1	Ty1/copia
retrotransposon2205	3.62581506016802	UC	fUC	UC
retrotransposon2206	1.73188788015359	UC	fUC	UC
retrotransposon2207	0.181565240943399	Ale	f0	Ty1/copia
retrotransposon2208	1.15535131114617	UC	fUC	UC
retrotransposon2209	0.0256752602735951	Tekay	f0	Ty3/gypsy
retrotransposon221	1.39255207301218	Retand	f0	Ty3/gypsy
retrotransposon2210	8.37328219428694	UC	fUC	UC
retrotransposon2211	1.49868554948089	UC	fUC	UC
retrotransposon2212	0.462922795072457	Retand	f1	Ty3/gypsy
retrotransposon2213	0.484367448142864	Retand	f1	Ty3/gypsy
retrotransposon2214	0	Reina	f1	Ty3/gypsy
retrotransposon2215	4.60865095632482	UC	fUC	UC
retrotransposon2216	0.562257023514608	SIRE	f1	Ty1/copia
retrotransposon2217	1.4128408184121	UC	fUC	UC
retrotransposon2218	2.24381552842479	UC	fUC	UC
retrotransposon2219	2.72374240278708	UC	fUC	UC
retrotransposon222	2.59956307049855	Athila	f1	Ty3/gypsy
retrotransposon2220	0.275690450189074	UC	fUC	UC
retrotransposon2221	2.94062863253929	UC	fUC	UC
retrotransposon2222	4.00519116512615	UC	fUC	UC
retrotransposon2223	3.66271117031549	UC	fUC	UC
retrotransposon2224	2.45956109582492	UC	fUC	UC
retrotransposon2225	5.07325009654096	UC	fUC	UC
retrotransposon2226	0.436033945317046	Tekay	f0	Ty3/gypsy
retrotransposon2227	3.15412553536692	UC	fUC	UC
retrotransposon2228	0	Tekay	f0	Ty3/gypsy
retrotransposon2229	0.0226377513666185	Tekay	f0	Ty3/gypsy
retrotransposon223	1.45106068707764	UC	fUC	UC
retrotransposon2230	0.0583229321508243	UC	fUC	UC
retrotransposon2231	7.69010192002013	UC	fUC	UC
retrotransposon2232	0.0467262472965109	UC	fUC	UC
retrotransposon2233	4.03359635925857	UC	fUC	UC
retrotransposon2234	2.45578915924539	UC	fUC	UC
retrotransposon2235	0.563549107187322	UC	fUC	UC
retrotransposon2236	2.81800972527129	UC	fUC	UC
retrotransposon2237	3.23593076832944	UC	fUC	UC
retrotransposon2238	1.8526735664269	UC	fUC	UC
retrotransposon2239	5.43426226424104	SIRE	f1	Ty1/copia
retrotransposon224	3.75281323895789	SIRE	f0	Ty1/copia
retrotransposon2240	4.5357901252598	Ivana	f0	Ty1/copia
retrotransposon2241	3.65141149963852	UC	fUC	UC
retrotransposon2242	4.2225599687563	UC	fUC	UC
retrotransposon2243	1.5998963437225	UC	fUC	UC
retrotransposon2244	0	Ale	f12	Ty1/copia
retrotransposon2245	2.42875052490639	UC	fUC	UC
retrotransposon2246	1.50685177184554	UC	fUC	UC
retrotransposon2247	0.542036199682001	UC	fUC	UC
retrotransposon2248	0	UC	fUC	UC
retrotransposon2249	1.95758872993762	UC	fUC	UC
retrotransposon225	1.42513603919873	UC	fUC	UC
retrotransposon2250	4.2319400019807	UC	fUC	UC
retrotransposon2251	1.20071483451955	Athila	f0	Ty3/gypsy
retrotransposon2252	2.0670412972862	UC	fUC	UC
retrotransposon2253	1.89404240236442	UC	fUC	UC
retrotransposon2254	2.80245529934577	Ale	f0	Ty1/copia
retrotransposon2255	0.992341603629529	UC	fUC	UC
retrotransposon2256	0	Retand	f0	Ty3/gypsy
retrotransposon2257	0.51540291433905	UC	fUC	UC
retrotransposon2258	2.5205772682267	UC	fUC	UC
retrotransposon2259	0.887461912081665	SIRE	f1	Ty1/copia
retrotransposon226	0.0215818414990971	UC	fUC	UC
retrotransposon2260	0	UC	fUC	UC
retrotransposon2261	2.37063267142873	SIRE	f1	Ty1/copia
retrotransposon2262	0.138164605614184	TAR	f1	Ty1/copia
retrotransposon2263	4.31708045357672	Reina	f0	Ty3/gypsy
retrotransposon2264	1.65252932919783	Angela	f1	Ty1/copia
retrotransposon2265	0	SIRE	f1	Ty1/copia
retrotransposon2266	0.324635706446957	SIRE	f1	Ty1/copia
retrotransposon2267	0.649649680298432	UC	fUC	UC
retrotransposon2268	1.82450333197394	Angela	f0	Ty1/copia
retrotransposon2269	2.24181638286791	SIRE	f0	Ty1/copia
retrotransposon227	1.88662331319846	Angela	f2	Ty1/copia
retrotransposon2270	2.52191489982887	UC	fUC	UC
retrotransposon2271	2.79628318142068	UC	fUC	UC
retrotransposon2272	2.0309504525926	UC	fUC	UC
retrotransposon2273	2.71620715291825	UC	fUC	UC
retrotransposon2274	1.08041591392668	UC	fUC	UC
retrotransposon2275	0	UC	fUC	UC
retrotransposon2276	0.810930911516153	UC	fUC	UC
retrotransposon2277	1.05498926755515	Retand	f1	Ty3/gypsy
retrotransposon2278	0.309343799979242	UC	fUC	UC
retrotransposon2279	2.58655534101269	Athila	f1	Ty3/gypsy
retrotransposon228	0.287026998468103	SIRE	f1	Ty1/copia
retrotransposon2280	5.90646063389559	UC	fUC	UC
retrotransposon2281	2.60395330245807	Ivana	f0	Ty1/copia
retrotransposon2282	3.04980663678618	Ivana	f0	Ty1/copia
retrotransposon2283	3.02386977023309	Tork	f0	Ty1/copia
retrotransposon2284	0	Ivana	f1	Ty1/copia
retrotransposon2285	1.10530435086957	UC	fUC	UC
retrotransposon2286	0	Ivana	f0	Ty1/copia
retrotransposon2287	0	UC	fUC	UC
retrotransposon2288	3.92129635195755	UC	fUC	UC
retrotransposon2289	0.663441987736922	SIRE	f1	Ty1/copia
retrotransposon229	0.161039475162176	SIRE	f0	Ty1/copia
retrotransposon2290	3.43181773811436	Athila	f1	Ty3/gypsy
retrotransposon2291	1.73850616408121	UC	fUC	UC
retrotransposon2292	5.57446356135519	UC	fUC	UC
retrotransposon2293	0.809746507608938	UC	fUC	UC
retrotransposon2294	6.63744066877764	UC	fUC	UC
retrotransposon2295	1.3449500998573	Athila	f1	Ty3/gypsy
retrotransposon2296	3.0803470891466	UC	fUC	UC
retrotransposon2297	0.322417295296828	Tekay	f0	Ty3/gypsy
retrotransposon2298	1.58066631820983	Angela	f1	Ty1/copia
retrotransposon2299	0.336710250934723	Tekay	f0	Ty3/gypsy
retrotransposon23	0	UC	fUC	UC
retrotransposon230	0	Bianca	f1	Ty1/copia
retrotransposon2300	1.00149062016888	Retand	f0	Ty3/gypsy
retrotransposon2301	2.56639439355326	SIRE	f1	Ty1/copia
retrotransposon2302	0.635734341323687	Athila	f1	Ty3/gypsy
retrotransposon2303	2.14701917690846	SIRE	f1	Ty1/copia
retrotransposon2304	1.1329603213855	SIRE	f1	Ty1/copia
retrotransposon2305	2.46424838796912	Athila	f1	Ty3/gypsy
retrotransposon2306	0.908853935353077	UC	fUC	UC
retrotransposon2307	1.41128919168996	SIRE	f1	Ty1/copia
retrotransposon2308	0.781880286827938	UC	fUC	UC
retrotransposon2309	0.355214733808493	UC	fUC	UC
retrotransposon231	1.76091719514439	UC	fUC	UC
retrotransposon2310	0.69106482033335	UC	fUC	UC
retrotransposon2311	3.15921954479772	SIRE	f0	Ty1/copia
retrotransposon2312	5.23079278610919	UC	fUC	UC
retrotransposon2313	3.88866374773786	UC	fUC	UC
retrotransposon2314	3.86970544913458	UC	fUC	UC
retrotransposon2315	1.25113255436012	UC	fUC	UC
retrotransposon2316	2.96443586234687	SIRE	f1	Ty1/copia
retrotransposon2317	4.65369028825435	UC	fUC	UC
retrotransposon2318	0.207200558793841	UC	fUC	UC
retrotransposon2319	0.923330808693698	Angela	f2	Ty1/copia
retrotransposon232	1.22716887923696	UC	fUC	UC
retrotransposon2320	0.622273785439871	Angela	f2	Ty1/copia
retrotransposon2321	0.683553679533225	Athila	f1	Ty3/gypsy
retrotransposon2322	0.601668209593571	Angela	f1	Ty1/copia
retrotransposon2323	0	Retand	f1	Ty3/gypsy
retrotransposon2324	1.65373125808911	Athila	f0	Ty3/gypsy
retrotransposon2325	0.123620941356188	Athila	f4	Ty3/gypsy
retrotransposon2326	0.92127850086511	SIRE	f1	Ty1/copia
retrotransposon2327	0.392634006479914	Tekay	f0	Ty3/gypsy
retrotransposon2328	5.50140247645505	UC	fUC	UC
retrotransposon2329	2.89881874993658	Ivana	f0	Ty1/copia
retrotransposon233	2.85588776447128	SIRE	f1	Ty1/copia
retrotransposon2330	0.493103401117747	UC	fUC	UC
retrotransposon2331	0.957669205468593	UC	fUC	UC
retrotransposon2332	2.14116851720951	UC	fUC	UC
retrotransposon2333	1.61670285192143	UC	fUC	UC
retrotransposon2334	1.26634338902009	UC	fUC	UC
retrotransposon2335	2.32536647687705	UC	fUC	UC
retrotransposon2336	1.38490416190815	UC	fUC	UC
retrotransposon2337	1.39239721492753	UC	fUC	UC
retrotransposon2338	4.93180931156563	UC	fUC	UC
retrotransposon2339	5.31248506868086	UC	fUC	UC
retrotransposon234	1.11742083780902	SIRE	f1	Ty1/copia
retrotransposon2340	1.85025104849067	SIRE	f1	Ty1/copia
retrotransposon2341	0.736621114581236	Angela	f1	Ty1/copia
retrotransposon2342	2.56668970289793	Athila	f1	Ty3/gypsy
retrotransposon2343	3.92301124403878	Athila	f1	Ty3/gypsy
retrotransposon2344	0.407004205020653	Retand	f1	Ty3/gypsy
retrotransposon2345	1.20678107706865	Athila	f1	Ty3/gypsy
retrotransposon2346	4.88981895342516	UC	fUC	UC
retrotransposon2347	1.24634795103462	UC	fUC	UC
retrotransposon2348	8.02526147872944	UC	fUC	UC
retrotransposon2349	3.93039936815223	UC	fUC	UC
retrotransposon235	2.27976669627624	SIRE	f0	Ty1/copia
retrotransposon2350	0.184136915382161	UC	fUC	UC
retrotransposon2351	2.0905767992383	Athila	f1	Ty3/gypsy
retrotransposon2352	1.82856708675725	Angela	f1	Ty1/copia
retrotransposon2353	4.12002766880488	UC	fUC	UC
retrotransposon2354	3.26946385714991	SIRE	f0	Ty1/copia
retrotransposon2355	7.36524664552945	UC	fUC	UC
retrotransposon2356	1.80462794471181	SIRE	f0	Ty1/copia
retrotransposon2357	0.782954126139289	Angela	f2	Ty1/copia
retrotransposon2358	3.96220904768645	Retand	f1	Ty3/gypsy
retrotransposon2359	0.925198777634546	SIRE	f1	Ty1/copia
retrotransposon236	0.443643441224834	SIRE	f0	Ty1/copia
retrotransposon2360	3.27801939754135	SIRE	f0	Ty1/copia
retrotransposon2361	0.866520292498371	Angela	f1	Ty1/copia
retrotransposon2362	1.6734622445211	SIRE	f0	Ty1/copia
retrotransposon2363	4.37086873908634	UC	f0	UC
retrotransposon2364	3.72515033317383	SIRE	f1	Ty1/copia
retrotransposon2365	2.07823503030162	Retand	f0	Ty3/gypsy
retrotransposon2366	1.27767391503273	Retand	f1	Ty3/gypsy
retrotransposon2367	0.461949886991186	UC	f0	UC
retrotransposon2368	2.36970079855179	Angela	f1	Ty1/copia
retrotransposon2369	2.22709945269875	Tekay	f0	Ty3/gypsy
retrotransposon237	1.5625842632315	SIRE	f1	Ty1/copia
retrotransposon2370	6.17057281101247	UC	fUC	UC
retrotransposon2371	4.02580269149499	UC	fUC	UC
retrotransposon2372	0.303378303084631	UC	fUC	UC
retrotransposon2373	2.89626075276605	Athila	f1	Ty3/gypsy
retrotransposon2374	5.09576839459731	UC	fUC	UC
retrotransposon2375	0	Tekay	f0	Ty3/gypsy
retrotransposon2376	0.619110102392543	Athila	f4	Ty3/gypsy
retrotransposon2377	2.09680548752136	UC	fUC	UC
retrotransposon2378	0.79922955737482	SIRE	f1	Ty1/copia
retrotransposon2379	1.39123476522059	SIRE	f1	Ty1/copia
retrotransposon238	0.662665438613586	Retand	f1	Ty3/gypsy
retrotransposon2380	0.260180970313622	UC	fUC	UC
retrotransposon2381	0.972757034571864	Athila	f1	Ty3/gypsy
retrotransposon2382	1.02835004397004	UC	fUC	UC
retrotransposon2383	4.65428806233788	UC	fUC	UC
retrotransposon2384	3.07952520413396	Angela	f1	Ty1/copia
retrotransposon2385	1.21395944204305	Retand	f0	Ty3/gypsy
retrotransposon2386	0.872716943705942	Angela	f1	Ty1/copia
retrotransposon2387	4.33008674898969	SIRE	f1	Ty1/copia
retrotransposon2388	3.09175885714235	Angela	f1	Ty1/copia
retrotransposon2389	0.306468063429879	UC	fUC	UC
retrotransposon239	0.883650809316681	Retand	f1	Ty3/gypsy
retrotransposon2390	0.919582254696303	TAR	f2	Ty1/copia
retrotransposon2391	2.05368143064791	SIRE	f0	Ty1/copia
retrotransposon2392	4.20590744450726	SIRE	f1	Ty1/copia
retrotransposon2393	0.989325074309929	SIRE	f1	Ty1/copia
retrotransposon2394	1.14216653272736	SIRE	f0	Ty1/copia
retrotransposon2395	4.21220904238901	Angela	f1	Ty1/copia
retrotransposon2396	3.13106790675785	Angela	f1	Ty1/copia
retrotransposon2397	1.30952291142335	Athila	f1	Ty3/gypsy
retrotransposon2398	1.1040967218623	UC	fUC	UC
retrotransposon2399	5.34669484842966	UC	fUC	UC
retrotransposon24	2.80150367939938	UC	fUC	UC
retrotransposon240	4.04758317330267	Bianca	f0	Ty1/copia
retrotransposon2400	1.92989547358734	SIRE	f0	Ty1/copia
retrotransposon2401	1.05359463940073	SIRE	f1	Ty1/copia
retrotransposon2402	2.20575982223195	UC	fUC	UC
retrotransposon2403	1.08275566341345	Retand	f0	Ty3/gypsy
retrotransposon2404	0.153131742276343	UC	fUC	UC
retrotransposon2405	0.0877038091201256	UC	fUC	UC
retrotransposon2406	2.74951139270814	Athila	f0	Ty3/gypsy
retrotransposon2407	3.31321453708934	UC	fUC	UC
retrotransposon2408	5.19990176250486	UC	fUC	UC
retrotransposon2409	0.432369310368151	SIRE	f0	Ty1/copia
retrotransposon241	2.88941775673273	UC	fUC	UC
retrotransposon2410	1.0433474845959	UC	fUC	UC
retrotransposon2411	0.428647592550619	UC	fUC	UC
retrotransposon2412	1.65751192353524	SIRE	f1	Ty1/copia
retrotransposon2413	0.127925352907286	Angela	f2	Ty1/copia
retrotransposon2414	0.231478495634783	TAR	f3	Ty1/copia
retrotransposon2415	1.81723079188679	UC	fUC	UC
retrotransposon2416	1.90409424691964	Athila	f1	Ty3/gypsy
retrotransposon2417	0	Reina	f0	Ty3/gypsy
retrotransposon2418	4.20836895787279	UC	fUC	UC
retrotransposon2419	3.51107727503445	SIRE	f0	Ty1/copia
retrotransposon242	0.625886935001115	UC	fUC	UC
retrotransposon2420	1.22339552834411	Ivana	f1	Ty1/copia
retrotransposon2421	2.68376175734593	SIRE	f0	Ty1/copia
retrotransposon2422	4.50743413379806	UC	fUC	UC
retrotransposon2423	4.82424897652554	UC	fUC	UC
retrotransposon2424	0.299076418381261	UC	fUC	UC
retrotransposon2425	0.854263981411251	UC	fUC	UC
retrotransposon2426	2.42413674204724	UC	fUC	UC
retrotransposon2427	6.30022210109539	UC	fUC	UC
retrotransposon2428	1.0644357788516	SIRE	f1	Ty1/copia
retrotransposon2429	0.0687427143882981	SIRE	f0	Ty1/copia
retrotransposon243	0.110205056664861	SIRE	f0	Ty1/copia
retrotransposon2430	1.78142021961888	SIRE	f1	Ty1/copia
retrotransposon2431	5.23975334994443	SIRE	f0	Ty1/copia
retrotransposon2432	2.31212047808718	Angela	f1	Ty1/copia
retrotransposon2433	1.04999913400479	SIRE	f0	Ty1/copia
retrotransposon2434	2.88105858979731	SIRE	f1	Ty1/copia
retrotransposon2435	2.16001357882812	SIRE	f1	Ty1/copia
retrotransposon2436	1.79768936613894	Angela	f1	Ty1/copia
retrotransposon2437	3.28638038474415	UC	fUC	UC
retrotransposon2438	4.77928731542754	UC	fUC	UC
retrotransposon2439	1.32861949133293	SIRE	f1	Ty1/copia
retrotransposon244	1.47328441437038	SIRE	f1	Ty1/copia
retrotransposon2440	1.33831207735935	Retand	f1	Ty3/gypsy
retrotransposon2441	1.28684993240637	UC	fUC	UC
retrotransposon2442	3.16314640220687	UC	fUC	UC
retrotransposon2443	3.5570381712899	Retand	f1	Ty3/gypsy
retrotransposon2444	0.896068158818063	UC	fUC	UC
retrotransposon2445	3.53737132115314	UC	fUC	UC
retrotransposon2446	2.62338563687005	Retand	f0	Ty3/gypsy
retrotransposon2447	2.1981529528867	Athila	f1	Ty3/gypsy
retrotransposon2448	0.400644648394451	Angela	f1	Ty1/copia
retrotransposon2449	3.09549583163156	Tekay	f0	Ty3/gypsy
retrotransposon245	1.52977631297184	Athila	f0	Ty3/gypsy
retrotransposon2450	0.876275040508701	Athila	f1	Ty3/gypsy
retrotransposon2451	0.518008348110254	UC	fUC	UC
retrotransposon2452	0.493197342292666	Angela	f1	Ty1/copia
retrotransposon2453	2.59906452050637	Tekay	f0	Ty3/gypsy
retrotransposon2454	1.4701693698184	Retand	f1	Ty3/gypsy
retrotransposon2455	1.30753316253626	Athila	f1	Ty3/gypsy
retrotransposon2456	0.655719088225528	Athila	f1	Ty3/gypsy
retrotransposon2457	1.49874199267643	SIRE	f1	Ty1/copia
retrotransposon2458	1.53875769714522	Tekay	f0	Ty3/gypsy
retrotransposon2459	3.57220131111968	UC	fUC	UC
retrotransposon246	0.310879695154319	UC	fUC	UC
retrotransposon2460	5.8725942832034	UC	fUC	UC
retrotransposon2461	5.78394889937938	UC	fUC	UC
retrotransposon2462	0.766228098982969	UC	fUC	UC
retrotransposon2463	3.66193314691176	UC	fUC	UC
retrotransposon2464	0.74136469574488	Retand	f1	Ty3/gypsy
retrotransposon2465	4.12318325229884	UC	fUC	UC
retrotransposon2466	0.363678834001634	SIRE	f0	Ty1/copia
retrotransposon2467	0.732525121013865	SIRE	f0	Ty1/copia
retrotransposon2468	0.373754711349171	UC	fUC	UC
retrotransposon2469	5.34220957621328	Retand	f1	Ty3/gypsy
retrotransposon247	0	Ale	f0	Ty1/copia
retrotransposon2470	0	Ivana	f0	Ty1/copia
retrotransposon2471	1.96662008030106	SIRE	f1	Ty1/copia
retrotransposon2472	1.01467959942059	UC	fUC	UC
retrotransposon2473	2.46486770499238	Ivana	f3	Ty1/copia
retrotransposon2474	0.567708291658484	Athila	f1	Ty3/gypsy
retrotransposon2475	1.45724480358347	UC	fUC	UC
retrotransposon2476	1.82441471714493	UC	fUC	UC
retrotransposon2477	0.497620464565103	Retand	f0	Ty3/gypsy
retrotransposon2478	1.46303360249091	UC	fUC	UC
retrotransposon2479	0.66014083682691	SIRE	f0	Ty1/copia
retrotransposon248	3.77445608568719	SIRE	f0	Ty1/copia
retrotransposon2480	0.896430439771687	UC	fUC	UC
retrotransposon2481	0.444124585944948	UC	fUC	UC
retrotransposon2482	4.60019610396678	Athila	f1	Ty3/gypsy
retrotransposon2483	1.00583414003464	CRM	f1	Ty3/gypsy
retrotransposon2484	1.55614081362109	Athila	f0	Ty3/gypsy
retrotransposon2485	2.03158976034661	SIRE	f1	Ty1/copia
retrotransposon2486	2.06128770643258	Tekay	f0	Ty3/gypsy
retrotransposon2487	9.1693149334502	SIRE	f0	Ty1/copia
retrotransposon2488	4.36641530167927	SIRE	f1	Ty1/copia
retrotransposon2489	3.11150556319087	UC	fUC	UC
retrotransposon249	0.313973486121576	Bianca	f1	Ty1/copia
retrotransposon2490	2.89810101271998	UC	fUC	UC
retrotransposon2491	0.275207580190092	Angela	f2	Ty1/copia
retrotransposon2492	2.24020548484518	SIRE	f1	Ty1/copia
retrotransposon2493	0.400340209764563	Angela	f1	Ty1/copia
retrotransposon2494	1.29358264619989	Retand	f0	Ty3/gypsy
retrotransposon2495	0	Retand	f0	Ty3/gypsy
retrotransposon2496	2.91525380425921	Angela	f1	Ty1/copia
retrotransposon2497	2.18916961667574	SIRE	f1	Ty1/copia
retrotransposon2498	2.29228851654457	SIRE	f0	Ty1/copia
retrotransposon2499	2.54923664260124	Tekay	f0	Ty3/gypsy
retrotransposon25	0.944240008875096	UC	fUC	UC
retrotransposon250	2.68279353490228	Retand	f1	Ty3/gypsy
retrotransposon2500	2.79844630356227	Tork	f1	Ty1/copia
retrotransposon2501	0	UC	fUC	UC
retrotransposon2502	2.45591765071638	UC	fUC	UC
retrotransposon2503	4.19965297560233	UC	fUC	UC
retrotransposon2504	1.25433895494545	UC	fUC	UC
retrotransposon2505	1.92278644765468	UC	fUC	UC
retrotransposon2506	0.803394685941801	Angela	f1	Ty1/copia
retrotransposon2507	3.53659847729492	Athila	f0	Ty3/gypsy
retrotransposon2508	0.41622437392147	Retand	f1	Ty3/gypsy
retrotransposon2509	0.540052541509065	SIRE	f1	Ty1/copia
retrotransposon251	2.92471530275522	Ale	f0	Ty1/copia
retrotransposon2510	1.23950855337533	Angela	f1	Ty1/copia
retrotransposon2511	3.4709515031458	Tekay	f0	Ty3/gypsy
retrotransposon2512	0.475082429880813	Retand	f0	Ty3/gypsy
retrotransposon2513	0.632687825570717	Athila	f4	Ty3/gypsy
retrotransposon2514	1.37032987765001	Athila	f1	Ty3/gypsy
retrotransposon2515	0.730369441320707	UC	fUC	UC
retrotransposon2516	1.27812422547818	Angela	f1	Ty1/copia
retrotransposon2517	0.707354889248473	SIRE	f0	Ty1/copia
retrotransposon2518	3.02159108270034	SIRE	f0	Ty1/copia
retrotransposon2519	3.77958180204701	Angela	f1	Ty1/copia
retrotransposon252	2.72911256001032	Bianca	f0	Ty1/copia
retrotransposon2520	4.55545417060713	Angela	f1	Ty1/copia
retrotransposon2521	4.77639749713664	SIRE	f0	Ty1/copia
retrotransposon2522	3.4686603204364	Angela	f1	Ty1/copia
retrotransposon2523	0.515117589863005	Tekay	f0	Ty3/gypsy
retrotransposon2524	1.60986722182951	Angela	f1	Ty1/copia
retrotransposon2525	4.20516961130238	UC	fUC	UC
retrotransposon2526	2.82375854483932	UC	fUC	UC
retrotransposon2527	7.00674301598886	UC	fUC	UC
retrotransposon2528	1.53094961219523	UC	fUC	UC
retrotransposon2529	0.909030404642786	UC	fUC	UC
retrotransposon253	1.35775715717417	SIRE	f1	Ty1/copia
retrotransposon2530	4.08504734073814	Tekay	f0	Ty3/gypsy
retrotransposon2531	1.23131926892316	UC	fUC	UC
retrotransposon2532	0.106911907138464	UC	fUC	UC
retrotransposon2533	5.68509927371748	Athila	f1	Ty3/gypsy
retrotransposon2534	2.18299767817563	UC	fUC	UC
retrotransposon2535	0.48291341691264	Angela	f1	Ty1/copia
retrotransposon2536	0.383976842984774	SIRE	f1	Ty1/copia
retrotransposon2537	1.76532091522926	UC	fUC	UC
retrotransposon2538	3.34651796778405	SIRE	f0	Ty1/copia
retrotransposon2539	3.68922598117623	SIRE	f0	Ty1/copia
retrotransposon254	1.3656044000723	SIRE	f1	Ty1/copia
retrotransposon2540	0.686705311252526	Tekay	f0	Ty3/gypsy
retrotransposon2541	1.57197749745301	Athila	f0	Ty3/gypsy
retrotransposon2542	5.3550119750486	Retand	f1	Ty3/gypsy
retrotransposon2543	2.79424191900835	Retand	f1	Ty3/gypsy
retrotransposon2544	1.38249837670966	SIRE	f1	Ty1/copia
retrotransposon2545	5.20502576006043	Athila	f0	Ty3/gypsy
retrotransposon2546	0.705220058119511	SIRE	f0	Ty1/copia
retrotransposon2547	1.24719957004671	SIRE	f1	Ty1/copia
retrotransposon2548	4.009421947903	UC	fUC	UC
retrotransposon2549	1.02355170201312	SIRE	f1	Ty1/copia
retrotransposon255	1.85198265513153	SIRE	f1	Ty1/copia
retrotransposon2550	1.15540214055977	Athila	f0	Ty3/gypsy
retrotransposon2551	0.467463330573439	Angela	f1	Ty1/copia
retrotransposon2552	3.15487390014303	Retand	f1	Ty3/gypsy
retrotransposon2553	2.73361760438817	SIRE	f0	Ty1/copia
retrotransposon2554	2.97442446540953	Athila	f1	Ty3/gypsy
retrotransposon2555	0	UC	fUC	UC
retrotransposon2556	2.46661172351298	Retand	f1	Ty3/gypsy
retrotransposon2557	1.10654562329673	Angela	f1	Ty1/copia
retrotransposon2558	2.96647503599453	UC	fUC	UC
retrotransposon2559	0.0465143368358525	UC	fUC	UC
retrotransposon256	0.882728641619548	Retand	f1	Ty3/gypsy
retrotransposon2560	0.487200426894137	SIRE	f0	Ty1/copia
retrotransposon2561	0.459017709268401	SIRE	f1	Ty1/copia
retrotransposon2562	1.2312745088587	SIRE	f0	Ty1/copia
retrotransposon2563	1.56368996639402	SIRE	f1	Ty1/copia
retrotransposon2564	1.89016409240323	UC	fUC	UC
retrotransposon2565	0.861127803280774	UC	fUC	UC
retrotransposon2566	7.99832657604477	SIRE	f0	Ty1/copia
retrotransposon2567	3.87441221003036	UC	fUC	UC
retrotransposon2568	3.89832287538383	UC	fUC	UC
retrotransposon2569	3.54070565591019	Tekay	f0	Ty3/gypsy
retrotransposon257	1.98867450267617	SIRE	f1	Ty1/copia
retrotransposon2570	2.69630304860758	Tekay	f0	Ty3/gypsy
retrotransposon2571	1.44247518256306	Retand	f1	Ty3/gypsy
retrotransposon2572	0.486090335755226	SIRE	f1	Ty1/copia
retrotransposon2573	0.530814955958952	SIRE	f1	Ty1/copia
retrotransposon2574	1.98456378168986	SIRE	f1	Ty1/copia
retrotransposon2575	1.83960234666011	Tekay	f0	Ty3/gypsy
retrotransposon2576	6.03961833180089	Tekay	f0	Ty3/gypsy
retrotransposon2577	1.46398046187304	SIRE	f1	Ty1/copia
retrotransposon2578	7.10702707746599	SIRE	f0	Ty1/copia
retrotransposon2579	0.821336280210491	UC	fUC	UC
retrotransposon258	2.96234965574725	Tekay	f0	Ty3/gypsy
retrotransposon2580	0.442566087403339	Retand	f1	Ty3/gypsy
retrotransposon2581	0.245565169903293	Retand	f1	Ty3/gypsy
retrotransposon2582	0.750492854753143	Athila	f0	Ty3/gypsy
retrotransposon2583	0.245124755157763	Tekay	f0	Ty3/gypsy
retrotransposon2584	0.498618891502177	Retand	f0	Ty3/gypsy
retrotransposon2585	1.64098295690841	Retand	f0	Ty3/gypsy
retrotransposon2586	2.39307496295317	Angela	f1	Ty1/copia
retrotransposon2587	0.594408367225841	Tekay	f0	Ty3/gypsy
retrotransposon2588	0.961834149417767	Angela	f1	Ty1/copia
retrotransposon2589	2.60524271525869	Tekay	f0	Ty3/gypsy
retrotransposon259	3.30149240702242	Tekay	f0	Ty3/gypsy
retrotransposon2590	1.07372229995924	Angela	f1	Ty1/copia
retrotransposon2591	3.62515068800828	SIRE	f1	Ty1/copia
retrotransposon2592	0.515764435440833	Retand	f0	Ty3/gypsy
retrotransposon2593	1.89017371060772	Retand	f1	Ty3/gypsy
retrotransposon2594	0	SIRE	f1	Ty1/copia
retrotransposon2595	2.28962330109558	Retand	f0	Ty3/gypsy
retrotransposon2596	0.0231191160282912	UC	fUC	UC
retrotransposon2597	0.830875009307098	SIRE	f1	Ty1/copia
retrotransposon2598	0.683586626349145	Tekay	f0	Ty3/gypsy
retrotransposon2599	1.12851278227129	Angela	f1	Ty1/copia
retrotransposon26	4.50539833037308	UC	fUC	UC
retrotransposon260	0.888158189295981	Tekay	f0	Ty3/gypsy
retrotransposon2600	1.85036691258385	SIRE	f0	Ty1/copia
retrotransposon2601	0.937913559821388	SIRE	f0	Ty1/copia
retrotransposon2602	1.16886847217201	Athila	f1	Ty3/gypsy
retrotransposon2603	0.0344637464471289	UC	fUC	UC
retrotransposon2604	0.531597844194211	Retand	f0	Ty3/gypsy
retrotransposon2605	1.13546331511081	Ale	f13	Ty1/copia
retrotransposon2606	1.90824749459708	Retand	f1	Ty3/gypsy
retrotransposon2607	0.707354889248473	Athila	f1	Ty3/gypsy
retrotransposon2608	1.92842439587314	SIRE	f0	Ty1/copia
retrotransposon2609	2.05935777193316	Tekay	f0	Ty3/gypsy
retrotransposon261	0.997197406800971	Athila	f1	Ty3/gypsy
retrotransposon2610	1.818866052294	SIRE	f0	Ty1/copia
retrotransposon2611	0	Bianca	f1	Ty1/copia
retrotransposon2612	0.586924962546738	UC	fUC	UC
retrotransposon2613	0.544352016884862	SIRE	f1	Ty1/copia
retrotransposon2614	2.81810278853535	Retand	f1	Ty3/gypsy
retrotransposon2615	3.4027752486343	SIRE	f1	Ty1/copia
retrotransposon2616	1.35799758448575	Retand	f1	Ty3/gypsy
retrotransposon2617	0.599405991296301	UC	fUC	UC
retrotransposon2618	1.04279022298653	SIRE	f1	Ty1/copia
retrotransposon2619	0.153539279597594	UC	fUC	UC
retrotransposon262	3.65364514414351	UC	fUC	UC
retrotransposon2620	1.58234726318694	Angela	f2	Ty1/copia
retrotransposon2621	0	UC	fUC	UC
retrotransposon2622	4.19666829595544	Athila	f1	Ty3/gypsy
retrotransposon2623	0.274159750487615	Retand	f1	Ty3/gypsy
retrotransposon2624	0.814222779608536	Retand	f0	Ty3/gypsy
retrotransposon2625	2.68642169667823	TAR	f0	Ty1/copia
retrotransposon2626	4.44579168883093	Retand	f0	Ty3/gypsy
retrotransposon2627	3.67578825047073	Athila	f0	Ty3/gypsy
retrotransposon2628	0	Reina	f0	Ty3/gypsy
retrotransposon2629	0.539579010815071	SIRE	f1	Ty1/copia
retrotransposon263	0.846706527525752	Angela	f1	Ty1/copia
retrotransposon2630	0.26644437928334	Angela	f1	Ty1/copia
retrotransposon2631	1.56463305110734	Ale	f0	Ty1/copia
retrotransposon2632	0.216543848632705	UC	fUC	UC
retrotransposon2633	1.36874904066874	SIRE	f1	Ty1/copia
retrotransposon2634	1.13826380554466	UC	fUC	UC
retrotransposon2635	0.175223712917719	Retand	f0	Ty3/gypsy
retrotransposon2636	1.15021893367892	SIRE	f1	Ty1/copia
retrotransposon2637	3.50723544154292	SIRE	f1	Ty1/copia
retrotransposon2638	0	Ivana	f1	Ty1/copia
retrotransposon2639	0.29779153787335	SIRE	f0	Ty1/copia
retrotransposon264	1.58459779166152	UC	fUC	UC
retrotransposon2640	1.90377148352645	Athila	f1	Ty3/gypsy
retrotransposon2641	0.557453470035173	Tekay	f0	Ty3/gypsy
retrotransposon2642	1.19258493935084	UC	fUC	UC
retrotransposon2643	2.13455999554446	SIRE	f0	Ty1/copia
retrotransposon2644	0.883354471967419	UC	fUC	UC
retrotransposon2645	1.23177798434713	Reina	f0	Ty3/gypsy
retrotransposon2646	3.58511724005277	Retand	f1	Ty3/gypsy
retrotransposon2647	1.22543256085586	UC	fUC	UC
retrotransposon2648	0.730790690771439	SIRE	f0	Ty1/copia
retrotransposon2649	0.535466105336187	SIRE	f0	Ty1/copia
retrotransposon265	1.97356195602616	SIRE	f0	Ty1/copia
retrotransposon2650	1.62766515589555	SIRE	f1	Ty1/copia
retrotransposon2651	3.00658547920009	Angela	f1	Ty1/copia
retrotransposon2652	0	UC	fUC	UC
retrotransposon2653	0.805497921294328	UC	fUC	UC
retrotransposon2654	1.83824698687354	Retand	f0	Ty3/gypsy
retrotransposon2655	1.69569931281889	Angela	f1	Ty1/copia
retrotransposon2656	3.85234511538608	UC	fUC	UC
retrotransposon2657	0.535049975962524	Angela	f1	Ty1/copia
retrotransposon2658	4.69581390525287	Retand	f1	Ty3/gypsy
retrotransposon2659	5.62557813826435	SIRE	f1	Ty1/copia
retrotransposon266	1.28123355004155	UC	f0	UC
retrotransposon2660	0.922554478047227	Tekay	f0	Ty3/gypsy
retrotransposon2661	2.29015816055414	Retand	f1	Ty3/gypsy
retrotransposon2662	0.687627361804455	Retand	f0	Ty3/gypsy
retrotransposon2663	2.85104915154912	UC	fUC	UC
retrotransposon2664	0.709401946234049	UC	fUC	UC
retrotransposon2665	4.2743234050712	Athila	f1	Ty3/gypsy
retrotransposon2666	2.53796811478576	Athila	f1	Ty3/gypsy
retrotransposon2667	1.1341535307756	UC	fUC	UC
retrotransposon2668	4.1091886697456	UC	fUC	UC
retrotransposon2669	3.09815527680244	UC	fUC	UC
retrotransposon267	1.16325055291251	Retand	f1	Ty3/gypsy
retrotransposon2670	2.14049923122008	Tekay	f0	Ty3/gypsy
retrotransposon2671	0.451221542644161	SIRE	f1	Ty1/copia
retrotransposon2672	2.38435148465528	Athila	f1	Ty3/gypsy
retrotransposon2673	2.99788629583765	Retand	f1	Ty3/gypsy
retrotransposon2674	1.98204883860741	UC	fUC	UC
retrotransposon2675	2.66084949906337	Angela	f1	Ty1/copia
retrotransposon2676	0.354355145113556	SIRE	f1	Ty1/copia
retrotransposon2677	1.06966248585099	Athila	f1	Ty3/gypsy
retrotransposon2678	3.87753088861137	UC	fUC	UC
retrotransposon2679	0.104755266498492	UC	fUC	UC
retrotransposon268	1.87262718819354	SIRE	f0	Ty1/copia
retrotransposon2680	1.42446505567836	SIRE	f1	Ty1/copia
retrotransposon2681	0.177797039002141	UC	fUC	UC
retrotransposon2682	0.676836936982966	Retand	f0	Ty3/gypsy
retrotransposon2683	0.65888615116091	Athila	f1	Ty3/gypsy
retrotransposon2684	0.548010284627616	Retand	f1	Ty3/gypsy
retrotransposon2685	0.494421984950583	Angela	f1	Ty1/copia
retrotransposon2686	1.70818731783192	SIRE	f1	Ty1/copia
retrotransposon2687	0.0926156625609176	Reina	f0	Ty3/gypsy
retrotransposon2688	2.15138188115297	SIRE	f0	Ty1/copia
retrotransposon2689	0.191254617172683	SIRE	f0	Ty1/copia
retrotransposon269	0	Ale	f1	Ty1/copia
retrotransposon2690	0.310001263796719	SIRE	f0	Ty1/copia
retrotransposon2691	0.873368024171179	TAR	f3	Ty1/copia
retrotransposon2692	1.9301538044129	SIRE	f0	Ty1/copia
retrotransposon2693	1.33800496191686	Athila	f1	Ty3/gypsy
retrotransposon2694	2.43759163534385	Angela	f0	Ty1/copia
retrotransposon2695	2.17685274344076	SIRE	f1	Ty1/copia
retrotransposon2696	1.97271556020774	Retand	f1	Ty3/gypsy
retrotransposon2697	0.659466818887895	Retand	f1	Ty3/gypsy
retrotransposon2698	0.492114337630947	Reina	f0	Ty3/gypsy
retrotransposon2699	1.53094961219523	Retand	f0	Ty3/gypsy
retrotransposon27	0	UC	fUC	UC
retrotransposon270	1.80321484226348	UC	fUC	UC
retrotransposon2700	0.72389756979343	SIRE	f1	Ty1/copia
retrotransposon2701	1.20240281896888	Athila	f1	Ty3/gypsy
retrotransposon2702	1.56539540842951	SIRE	f1	Ty1/copia
retrotransposon2703	0	UC	fUC	UC
retrotransposon2704	2.01935179750968	Athila	f1	Ty3/gypsy
retrotransposon2705	3.18535782329118	Retand	f1	Ty3/gypsy
retrotransposon2706	2.77134079898446	UC	fUC	UC
retrotransposon2707	1.90735743812816	SIRE	f1	Ty1/copia
retrotransposon2708	0.758062677784262	UC	fUC	UC
retrotransposon2709	4.11467760878238	SIRE	f1	Ty1/copia
retrotransposon271	3.61565001730234	SIRE	f1	Ty1/copia
retrotransposon2710	1.07242933989329	UC	fUC	UC
retrotransposon2711	1.64879985816889	SIRE	f1	Ty1/copia
retrotransposon2712	1.65211328059372	Retand	f0	Ty3/gypsy
retrotransposon2713	2.76938623886257	Retand	f1	Ty3/gypsy
retrotransposon2714	4.35930909035631	Ale	f27	Ty1/copia
retrotransposon2715	3.35836563017382	SIRE	f1	Ty1/copia
retrotransposon2716	2.0704347562759	SIRE	f1	Ty1/copia
retrotransposon2717	1.64902513034187	UC	fUC	UC
retrotransposon2718	2.89028396545109	SIRE	f0	Ty1/copia
retrotransposon2719	0.777027204519979	SIRE	f0	Ty1/copia
retrotransposon272	0.750704452210437	SIRE	f1	Ty1/copia
retrotransposon2720	1.55223205492946	SIRE	f1	Ty1/copia
retrotransposon2721	3.31979619908656	UC	fUC	UC
retrotransposon2722	1.20555993586973	Tekay	f0	Ty3/gypsy
retrotransposon2723	0.487776690364978	UC	fUC	UC
retrotransposon2724	3.36519434641566	UC	fUC	UC
retrotransposon2725	3.60701984088229	UC	fUC	UC
retrotransposon2726	4.32546215885945	SIRE	f1	Ty1/copia
retrotransposon2727	1.07587840835037	CRM	f1	Ty3/gypsy
retrotransposon2728	1.57599921079626	SIRE	f1	Ty1/copia
retrotransposon2729	2.43613249637552	Ale	f0	Ty1/copia
retrotransposon273	0.153019058138784	Athila	f0	Ty3/gypsy
retrotransposon2730	2.79512162976155	Athila	f1	Ty3/gypsy
retrotransposon2731	0.643294188842347	Tekay	f0	Ty3/gypsy
retrotransposon2732	0.338870372390574	Retand	f0	Ty3/gypsy
retrotransposon2733	0	UC	fUC	UC
retrotransposon2734	0.235780146703988	Ivana	f1	Ty1/copia
retrotransposon2735	1.10950164968582	SIRE	f1	Ty1/copia
retrotransposon2736	4.07824071794068	Bianca	f0	Ty1/copia
retrotransposon2737	3.86528977081462	SIRE	f1	Ty1/copia
retrotransposon2738	0	Ivana	f3	Ty1/copia
retrotransposon2739	2.11312321877035	Retand	f0	Ty3/gypsy
retrotransposon274	0.871107565591011	SIRE	f1	Ty1/copia
retrotransposon2740	0	Reina	f0	Ty3/gypsy
retrotransposon2741	3.8047401245574	UC	fUC	UC
retrotransposon2742	2.21759067311418	Ale	f35	Ty1/copia
retrotransposon2743	1.4001727464337	Ivana	f0	Ty1/copia
retrotransposon2744	0.317454955378929	UC	fUC	UC
retrotransposon2745	0.171512161414034	SIRE	f1	Ty1/copia
retrotransposon2746	2.63981814292318	Angela	f0	Ty1/copia
retrotransposon2747	2.43556765173971	Athila	f2	Ty3/gypsy
retrotransposon2748	1.37983689266692	UC	fUC	UC
retrotransposon2749	4.38958946117269	SIRE	f1	Ty1/copia
retrotransposon275	3.26763860430366	Reina	f0	Ty3/gypsy
retrotransposon2750	0.623813105252492	UC	fUC	UC
retrotransposon2751	3.32627339429743	SIRE	f1	Ty1/copia
retrotransposon2752	0	Retand	f0	Ty3/gypsy
retrotransposon2753	1.04333696640558	SIRE	f1	Ty1/copia
retrotransposon2754	2.6942938295758	UC	fUC	UC
retrotransposon2755	3.41574394141224	Ivana	f4	Ty1/copia
retrotransposon2756	1.06174881230777	Reina	f0	Ty3/gypsy
retrotransposon2757	2.11823082635416	Retand	f1	Ty3/gypsy
retrotransposon2758	1.91456390337735	SIRE	f1	Ty1/copia
retrotransposon2759	0	TAR	f2	Ty1/copia
retrotransposon276	0.821414429560243	SIRE	f1	Ty1/copia
retrotransposon2760	0.140115049173119	SIRE	f1	Ty1/copia
retrotransposon2761	3.08959473090042	Tekay	f0	Ty3/gypsy
retrotransposon2762	0	Reina	f0	Ty3/gypsy
retrotransposon2763	0	Reina	f0	Ty3/gypsy
retrotransposon2764	3.23932701784378	UC	fUC	UC
retrotransposon2765	0.895350342463718	Retand	f1	Ty3/gypsy
retrotransposon2766	1.46355112755243	UC	fUC	UC
retrotransposon2767	1.54847903251092	UC	fUC	UC
retrotransposon2768	0.831056130418826	CRM	f1	Ty3/gypsy
retrotransposon2769	0.169061979732235	Retand	f0	Ty3/gypsy
retrotransposon277	1.23119466444923	Retand	f0	Ty3/gypsy
retrotransposon2770	0	UC	fUC	UC
retrotransposon2771	0.769206638257436	Tork	f1	Ty1/copia
retrotransposon2772	0.316557659096749	TAR	f3	Ty1/copia
retrotransposon2773	0	Ivana	f0	Ty1/copia
retrotransposon2774	1.77888529425983	UC	fUC	UC
retrotransposon2775	4.96833455173315	UC	fUC	UC
retrotransposon2776	0.669808369571353	TAR	f1	Ty1/copia
retrotransposon2777	0.207340332110632	Retand	f1	Ty3/gypsy
retrotransposon2778	0	UC	fUC	UC
retrotransposon2779	1.4710594926118	SIRE	f1	Ty1/copia
retrotransposon278	0.18043523078805	SIRE	f0	Ty1/copia
retrotransposon2780	0	Retand	f0	Ty3/gypsy
retrotransposon2781	9.96535489435983	UC	fUC	UC
retrotransposon2782	1.65310712122025	SIRE	f1	Ty1/copia
retrotransposon2783	0	CRM	f1	Ty3/gypsy
retrotransposon2784	0.908226770778947	UC	fUC	UC
retrotransposon2785	5.28272270339368	UC	fUC	UC
retrotransposon2786	0.198918426064026	UC	fUC	UC
retrotransposon2787	1.30571320229573	SIRE	f0	Ty1/copia
retrotransposon2788	0.319202262573251	Tekay	f0	Ty3/gypsy
retrotransposon2789	0.675269621090183	Retand	f0	Ty3/gypsy
retrotransposon279	0.323208107553058	Bianca	f0	Ty1/copia
retrotransposon2790	1.45917497799662	Reina	f0	Ty3/gypsy
retrotransposon2791	3.61542712305867	UC	fUC	UC
retrotransposon2792	0	UC	fUC	UC
retrotransposon2793	4.10083590639501	UC	fUC	UC
retrotransposon2794	3.32448080719891	UC	fUC	UC
retrotransposon2795	3.21294356990376	UC	fUC	UC
retrotransposon2796	5.86581598576798	UC	fUC	UC
retrotransposon2797	0.881360786532032	Athila	f4	Ty3/gypsy
retrotransposon2798	4.59302430760135	UC	fUC	UC
[truncated: 3,977 more rows]
