# Supplementary material for: Diverse and mobile: eccDNA‐based identification of carrot low‐copy‐number LTR retrotransposons active in callus cultures
Source: Plant J. 2022 May 10;110(6):1811–28. doi: 10.1111/tpj.15773 (PMC9324142; doi:10.1111/tpj.15773)
Supplement: Supplementary file 5 — Data S2. Correlations among features characterizing carrot LTR‐RT lineages. [file TPJ-110-1811-s004.txt]

Family	total number_of_intact	number_of_single	soloLTRs	intact_to_soloLTR s	families	subfamilies	copies_most_numerous_subfamily	age	TE_size	LTR_size	GC_content	LTR_to_TE
DcAle	241	124	90	0.37	38	174	8	1.137251113	6090.103734	591	0.386253544	0.0970426819990846
DcAngela	115	14	556	4.83	3	17	73	1.375823142	8908.626087	1265.230216	0.381489193	0.142023046387175
DcBianca	91	14	81	0.89	2	22	29	0.819959013	6427.263736	290.6296296	0.338582013	0.0452182517378496
DcIvana	154	100	94	0.61	20	121	5	1.201876961	6892.019481	544.2659574	0.370765969	0.0789704612560134
DcSIRE	897	85	5701	6.36	2	113	185	1.69814566	11648.61315	1150.862305	0.3721586	0.0987982251775612
DcTAR	104	18	206	1.98	6	29	19	1.207837442	6622.865385	606.1456311	0.394293244	0.0915231694838381
DcTork	41	15	45	1.1	5	19	18	0.886422277	6564.463415	415.1111111	0.388982981	0.0632361070291684
DcCRM	16	6	23	1.44	2	10	4	0.848752766	6617.75	464.826087	0.391045708	0.070239293868762
DcReina	146	76	18	0.12	2	104	8	0.641815721	5773.657534	391.5	0.432842956	0.0678079705445862
DcTekay	265	126	1011	3.82	1	152	29	1.567887861	9869.456604	1104.543027	0.364992071	0.111915282808208
DcAthila	309	58	1411	4.57	6	79	139	1.610646553	8443.799353	852.1240255	0.38544275	0.100917133375185
DcRetand	493	88	1054	2.14	2	120	185	1.236019581	9923.720081	807.2675522	0.449437478	0.0813472715484587
