# Supplementary material for: Diverse and mobile: eccDNA‐based identification of carrot low‐copy‐number LTR retrotransposons active in callus cultures
Source: Plant J. 2022 May 10;110(6):1811–28. doi: 10.1111/tpj.15773 (PMC9324142; doi:10.1111/tpj.15773)
Supplement: Supplementary file 6 — Data S3. Alignment of Alex1 DH1 reference copies with 20‐bp flanking region and eccDNA‐derived contig with annotation of LTRs, PBS, PPT and TSD. [file TPJ-110-1811-s007.fasta]

>Ty1/Copia_DcAle_f2_s0082_295_chr1:18795335-18799058
-----------------------------tgtcaatataattatcattacagtataatgt
agctgttatttagtagttgtatatagctgttatttactagctgtaaatcagtgatttgta
cagttgtattaggcttgacttaggctaataattggggattctgtaggctgatttccaggc
agatatagtgagatctgcttgctgatttttagcgctaattagctctgctgtacctataaa
tacaggagcttgtttgtataacaaatcatcggagaaatataagctttttctcatatcttt
gtcatggtatcagagccggttatttgaaaatctgctcttgtacttcttgtccaccttaat
aatcagtg---ttttttttttagtcatctttcttggaattcatctcttggttcttgtttc
ttttcgaatcatgtcattggagcaatctaacaactttcttgttcgttttaatgggaagaa
ctactctgcttggtctttccaatttgagattcttgtcaagggaaaagaattatggggcta
tgttgatggaacggaatctgcacctgactccaaagaaaaggagaaacttgcgaaatggaa
ggtgaaggatgctcagataatgtcttggattctcgggagcatggaaccgtctatgattct
caatctcaggccttacaagtcttct-aaagatatgtggggttacttgaagaaagtttaca
atcaaagcaacgccgcccgacgttttcaattagagcttgagttgggacaactaagtcagg
gaagcatgacaattcaagagttttattcttcttttgagaatttgtggaatgaatacactg
atattgtgtatgagagtgtttctgctgaaggactag------------------------
------------------------------------------------------------
------------------------------------------------------------
------------------------------------------------------------
------------------------------------------------------------
------------------------------------------------------------
------------------------------------------------------------
------------------------------------------------------------
------------------------------------------------------------
------------------------------------------------------------
------------------------------------------------------------
------------------------------------------------------------
------------------------------------------------------------
------------------------------------------------------------
------------------------------------------------------------
------------------------------------------------------------
------------------------------------------------------------
------------------ttgctgtccaaagtgtacacgagacgagcaaacgtgatcagt
ttttaatgaaattgcggggagattttgaaccagtcaggtccaacctcatgaatagaaatc
caa---------------------------------------------------------
------------------------------------------------------------
------------------------------------------------------------
------------------------------------------------------------
------------------------------------------------------------
------------------------------------------------------------
------------------------------------------------------------
------------------------------------------------------------
------------------------------------------------------------
------------------------------------------------------------
------------------------------------------------------------
------------------------------------------------------------
------------------------------------------------------------
------------------------------------------------------------
------------------------------------------------------------
------------------------------------------------------------
----------------------------------------------gcatacagatgtat
ggggtatttcaccagtggtatctcatcaacattacaagtattttgtaacttttatagacg
atttctctcgttatacttgggtatatttccttcgatataaaagcgaggtctttaaagcat
ttcaaactttccatgctttaatcgagacacaattttctgcaaaaatcagaattttgcaat
ctgattcgggtggtgaatatacatcaaatgaatttcaatctttccttcaaaatcatggaa
tcatatcacaacgatcttgtccatcaactccacaacaaaatggtgtggccgagagaaaga
atcgtcatctt~~~~~~~~~~~~~~~~~~~~~~~~~~~~~~~~~~~~~~~~~~~~~~~~~
~~~~~~~~~~~~~~~~~~~~~~~~~~~~~~~~~~~~~~~~~~~~~~~~~~~~~~~~~~~~
~~~~~~~~~~~~~~~~~~~~~~~~~~~~~~~~~~~~~~~~~~~~~cttgatgtcgttcga
actctcctcatcgagtcttgtgttccatctcatttttggtgtgaagccctgtctactgct
gtttatttgataaacagattaccatctcccaccttaaacaatgaatctccctacctccgt
ttatatgaagatgcaccagattattctgatcttcatattttc~~~~~~~~~~~~~~~~~~
~~~~~~~~~~~~~~~~~~~~~~~~~~~~~~~~~~~~~~~~~~~~~~~~~~~~~~~~~~~~
~~~~~~~~~~~~~~~ggatgtgtttgttttgttcttcttcagccacatgaaaggaacaaa
cttactgcacaatctgtcaagtgtgcttttttaggatacggtggtacccaaaaaggtttt
ctttgctatgatcctaatactcgtcgtattcgtgtgtctagaaatgtaattttctttgaa
aatcagtcatttttttgcacacaaatgacttcacaactcccatcgatagctatattgcct
cattttcccgagtcatcagccccatcacaaagatttaaaccaggtcatgtttatcataga
cgcacatctcccactatggctcctgcgactctttcggacgcacctgatcctgttctaccg
agttccaatgatccacctcctgttcggagaagctctagaaattcaaaacctcccgacagg
tatggttatacaaatccagtagccatgtccactactttatctcccatctctattcccact
tgttataaacaggctatggaacatgagtgttggcaacaagcaatggaaacagaacttcaa
gctcttgcagaaaatcatacttgggacgttgtttccttgcctccaaatgttaagccaatt
ggtagcaagtgggtttatagtatgaaactcaagtctgatggctcattagatcgatacaaa
gctcggctggttgcacttggcaataaacaagaatatggtatcaactatgaagagacattt
gcaccagttgctaaaatgaccactgtaagaaccattcttgctgttgcttcctctaaatct
tggcctttacatcagatggatgtcaaaaatgcttttttgaatggggatcttaaagaagaa
atttacatgaaacttccacatggcatggcatggatagctccaaataaagtttgcaggtta
aggcgcactttgtatgggttgaggcagtctcctagagaatggtttgataagtttcgccat
actctcatcaacttctcttttacacaaagccaatatgattcatctctcttctttcataag
acacaagaaggtatggtctttcttctggtctatgtcgatgatataatcatcacaggcagt
gacactgtgctcatatcaaaactcaagaatatgttgcatagtacatttcaaatgaaggat
cttggggatcttaagtattttttgggtctagaagttcattctcgagatcaaggtatattc
ttaaatcagcataaatatgtcagagatcttattgagttggctggtttaaaggaggctact
gctgttgatacaccaatggaagtgaatgttaaatatcgaaaagatgaaggggagcttttg
cctaatccttatttatatagacaattggttggtagcctcatctatctaacaattactagg
cctgatatctcatatgctgtccatatagttagcagatttatgcaatcacctcggcatctt
catcttgttgcagtgaagcgtattattcgatatttaattgggtcacctacgcgtggtcta
ttctttccaaaaaattctgatcttcatttgacagcatatagtgatgctgattgggctgga
tgtccggatact~~~~~~~~~~~~~~~~~~~~~~~~~~~~~~~~~~~~~~~~~~~~~~~~
~~~~~~~~~~~~~~~~~~~~~~~~~~~~~~~~~~~~~~~~~~~~~~~~~~~~~~~~~~~~
~~~~~~~~~~~~~~~~~~~~~~~~~~~~~~~~~~~~~~~~~~~~~~~~~~~~~~~~~~~~
~~~~~~~~~~~~~~~~~~~~~~~~~~~~~~~~~~~~~~~~agaagatctacaactggatg
gtgtacttttcttggagatgcattgatcacttggaagtgtaaaaagcaagatcatgtctc
aaaatcttccacggaggctgaatatagagccatgtctgcagcttgtgctgaaattgtttg
gttacgtggccttctttccgagcttggagcttctcaaattaatcctactccactccatgc
tgataacaaaagtgccattcagatagcttccaatccagtatttcatgaacgaacaaaaca
catcgaagttgattgtcattatatcagagatgcatttactcgtggtgttattgaacttcc
tcatgttagtactaatcttcaaacagctgatgtgtttacaaaagctttgacacgtcaacg
gcacaagtttcttaatggcaaattgatgctactagatttaccagcatcaatttgaggggg
ggtgtcaatataattatcattacagtataatgtagctgttatttagtagttgtatatagc
tgttatttactagctgtaaatcagtgatttgtacagttgtattaggcttgacttaggcta
ataattggggattctgtaggctgatttccaggcagatatagtgagatctgcttgctgatt
tttagcgctaattagctctgctgtacctataaatacaggagcttgtttgtataacaaatc
atcggataaatataagc-tttttctcatatctttgtca
>NC_030381.1 Daucus carota subsp. sativus cultivar DH1 chromosome 1, ASM162521v1, whole genome shotgun sequence Positions 18795315 to 18799078
---------TAATTATTTTAGGTTGTTTGtgtcaatataattatcattaCAGTATAATGT
AGCTGTTATTTAGTAGTTGTATATAGCTGTTATTTACTAGCTGTAAATCAGTGATTTGTA
CAGTTGTATTAGGCTTGACTTAGGCTAATAATTGGGGATTCTGTAGGCTGATTTCCAGGC
AGATATAGTGAGATCTGCTTGCTGATTTTTAGCGCTAATTAGCTCTGCTGTACCTATAAA
TACAGGAGCTTGTTTGTATAACAAATCATCGGAGAAATATAAGCTTTTTCTCATATCTTt
gtcatggtatcagagccggtTATTTGAAAATCTGCTCTTGTACTTCTTGTCCACCTTAAT
Aatcagtg---ttttttttttagtcATCTTTCTTGGAATTCATCTCTTGGTTCTTGTTTC
TTTTCGAATCATGTCATTGGAGCAATCTAACAACTTTCTTGTTCGTTTTAATGGGAAGAA
CTACTCTGCTTGGTCTTTCCAATTTGAGATTCTTGTCAAGGGAAAAGAATTATGGGGCTA
TGTTGATGGAACGGAATCTGCACCTGACTCCAAAGAAAAGGAGAAACTTGCGAAATGGAA
GGTGAAGGATGCTCAGATAATGTCTTGGATTCTCGGGAGCATGGAACCGTCTATGATTCT
CAATCTCAGGCCTTACAAGTCTTCT-AAAGATATGTGGGGTTACTTGAAGAAAGTTTACA
ATCAAAGCAACGCCGCCCGACGTTTTCAATTAGAGCTTGAGTTGGGACAACTAAGTCAGG
GAAGCATGACAATTCAAGAGTTTTATTCTTCTTTTGAGAATTTGTGGAATGAATACACTG
ATATTGTGTATGAGAGTGTTTCTGCTGAAGGACTAG------------------------
------------------------------------------------------------
------------------------------------------------------------
------------------------------------------------------------
------------------------------------------------------------
------------------------------------------------------------
------------------------------------------------------------
------------------------------------------------------------
------------------------------------------------------------
------------------------------------------------------------
------------------------------------------------------------
------------------------------------------------------------
------------------------------------------------------------
------------------------------------------------------------
------------------------------------------------------------
------------------------------------------------------------
------------------------------------------------------------
------------------TTGCTGTCCAAAGTGTACACGAGACGAGCAAACGTGATCAGT
TTTTAATGAAATTGCGGGGAGATTTTGAACCAGTCAGGTCCAACCTCATGAATAGAAATC
CAA---------------------------------------------------------
------------------------------------------------------------
------------------------------------------------------------
------------------------------------------------------------
------------------------------------------------------------
------------------------------------------------------------
------------------------------------------------------------
------------------------------------------------------------
------------------------------------------------------------
------------------------------------------------------------
------------------------------------------------------------
------------------------------------------------------------
------------------------------------------------------------
------------------------------------------------------------
------------------------------------------------------------
------------------------------------------------------------
----------------------------------------------GCATACAGATGTAT
GGGGTATTTCACCAGTGGTATCTCATCAACATTACAAGTATTTTGTAACTTTTATAGACG
ATTTCTCTCGttatacttgggtatatttcCTTCGATATAAAAGCGAGGTCTTTAAAGCAT
TTCAAACTTTCCATGCTTTAATCGAGACACAATTTTCTGCAAAAATCAGAATTTTGCAAT
CTGATTCGGGTGGTGAATATACATCAAATGAATTTCAATCTTTCCTTCAAAATCATGGAA
TCATATCACAACGATCTTGTCCAtcaactccacaacaaaatggtgtggcCGAGAGAAAGA
ATCGTCATCTT~~~~~~~~~~~~~~~~~~~~~~~~~~~~~~~~~~~~~~~~~~~~~~~~~
~~~~~~~~~~~~~~~~~~~~~~~~~~~~~~~~~~~~~~~~~~~~~~~~~~~~~~~~~~~~
~~~~~~~~~~~~~~~~~~~~~~~~~~~~~~~~~~~~~~~~~~~~~CTTGATGTCGTTCGA
ACTCTCCTCATCGAGTCTTGTGTTCCATCTCATTTTTGGTGTGAAGCCCTGTCTACTgct
gtttatttgataaacagATTACCATCTCCCACCTTAAACAATGAATCTCCCTACCTCCGT
TTATATGAAGATGCACCAGATTATTCTGATCTTCATATTTTC~~~~~~~~~~~~~~~~~~
~~~~~~~~~~~~~~~~~~~~~~~~~~~~~~~~~~~~~~~~~~~~~~~~~~~~~~~~~~~~
~~~~~~~~~~~~~~~GGAtgtgtttgttttgttcttcttcAGCCACATGAAAGGAACAAA
CTTACTGCACAATCTGTCAAGTGTGCTTTTTTAGGATACGGTGGTACCCAAAAAGGTTTT
CTTTGCTATGATCCTAATACTCGTCGTATTCGTGTGTCTAGAAATGTAATTTTCTTTGAA
AATCAGTCATTTTTTTGCACACAAATGACTTCACAACTCCCATCGATAGCTATATTGCCT
CATTTTCCCGAGTCATCAGCCCCATCACAAAGATTTAAACCAGGTCATGTTTATCATAGA
CGCACATCTCCCACTATGGCTCCTGCGACTCTTTCGGACGCACCTGATCCTGTTCTACCG
AGTTCCAATGATCCACCTCCTGTTCGGAGAAGCTCTAGAAATTCAAAACCTCCCGACAGG
TATGGTTATACAAATCCAGTAGCCATGTCCACTACTTTATCTCCCATCTCTATTCCCACT
TGTTATAAACAGGCTATGGAACATGAGTGTTGGCAACAAGCAATGGAAACAGAACTTCAA
GCTCTTGCAGAAAATCATACTTGGGACGTTGTTTCCTTGCCTCCAAATGTTAAGCCAATT
GGTAGCAAGTGGGTTTATAGTATGAAACTCAAGTCTGATGGCTCATTAGATCGATACAAA
GCTCGGCTGGTTGCACTTGGCAATAAACAAGAATATGGTATCAACTATGAAGAgacattt
gcaccagttgctAAAATGACCACTGTAAGAACCATTCTTGCTGTTGCTTCCTCTAAATCT
TGGCCTTTacatcagatggatgtcaaaaatgCTTTTTTGAATGGGGAtcttaaagaagaa
atttacaTGAAACTTCCACATGGCATGGCATGGATAGCTCCAAATAAAGTTTGCAGGTTA
AGGCGCACTTTGTATGGGTTGAGGCAGTCTCCTAGAGAATGGTTTGATAAGTTTCGCCAT
ACTCTCATCAACTTCTCTTTTACACAAAGCCAATATGATTCATCTCTCTTCTTTCATAAG
ACACAAGAAGGTATGGTCTTTCTTCTGGTCTATGTCGATGATATAATCATCACAGGCAGT
GACACTGTGCTCATATCAAAACTCAAGAATATGTTGCATAGTACATTTCAAATGAAGGAT
CTTGGGGATCTTAAGTATTTTTTGGGTCTAGAAGTTCATTCTCGAGATCAAGGTATATTC
TTAAATCAGCATaaatatgtcagagatcttatTGAGTTGGCTGGTTTAAAGGAGGCTACT
GCTGTTGATACACCAATGGAAGTGAATGTTAAATATCGAAAAGATGAAGGGGAGCTTTTG
CCTAATCCTTATTTATATAGACAATTGGTTGGTAGCCTCATCTATCTAACAATTACTAGG
CCTGATATCTCATATGCTGTCCATATAGTTAGCAGATTTATGCAATCACCTCGGCATCTT
CATCTTGTTGCAGTGAAGCGTATTATTCGATATTTAATTGGGTCACCTACGCGTGGTCTA
TTCTTTCCAAAAAATTCTGATCTTCATTTGACAGCATATAGTGATGCTGATTGGGCTGGA
TGTCCGGATACT~~~~~~~~~~~~~~~~~~~~~~~~~~~~~~~~~~~~~~~~~~~~~~~~
~~~~~~~~~~~~~~~~~~~~~~~~~~~~~~~~~~~~~~~~~~~~~~~~~~~~~~~~~~~~
~~~~~~~~~~~~~~~~~~~~~~~~~~~~~~~~~~~~~~~~~~~~~~~~~~~~~~~~~~~~
~~~~~~~~~~~~~~~~~~~~~~~~~~~~~~~~~~~~~~~~AGAAGATCTACAACTGGATG
GTGTACTTTTCTTGGAGATGCATTGATCACTTGGAAGTGTAAAAAGCAAGATCATGTCTC
AAAATCTTCCACGGAGGCTGAATATAGAGCCATGTCTGCAGCTTGTGCTGAAATTGTTTG
GTTACGTGGCCTTCTTTCCGAGCTTGGAGCTTCTCAAATTAATCCTACTCCACTCCATGC
TGATAACAAAAGTGCCATTCAGATAGCTTCCAATCCAGTATTTCATGAACGAACAAAACA
CATCGAAGTTGATTGTCATTATATCAGAGATGCATTTACTCGTGGTGTTATTGAACTTCC
TCATGTTAGTACTAATCTTCAAACAGCTGATGTGTTTACAAAAGCTTTGACACGTCAACG
GCACAAGTTTCTTAATGGCAAATTGATGCTACTAGATTTACCAGCATCAATTTGAGGGGG
GGtgtcaatataattatcattaCAGTATAATGTAGCTGTTATTTAGTAGTTGTATATAGC
TGTTATTTACTAGCTGTAAATCAGTGATTTGTACAGTTGTATTAGGCTTGACTTAGGCTA
ATAATTGGGGATTCTGTAGGCTGATTTCCAGGCAGATATAGTGAGATCTGCTTGCTGATT
TTTAGCGCTAATTAGCTCTGCTGTACCTATAAATACAGGAGCTTGTTTGTATAACAAATC
ATCGGATAAATATAAGC-TTTTTCTCATATCTTTGTCagtttgtaaaaatattttatg
>reverse_complement of Ty1/Copia_DcAle_f2_s0082_1077_chr2:30539632-30544357
-----------------------------tgtcaatataattatcattacagtataatgt
agctgttatttagtagttgtatatagctgctatttactagctgtaaatcagtgatttgtg
cagttgtattaggcttgacttaggctaataattggggattctgtaggctgatttccaggc
agatatagtgagatctgcttgctgatttttagcgctaattagctctgctgtacctataaa
tacaggagcttgtttgtataacaaatcatcggagaaatataagctttttctcatatcttt
gtcatggtatcagagctggttatttgaaaatctgctcttgtacttcttgtccaccttaat
aatcagtg----tttttttttagtcatctttcttggaattcatctcttggttcttgtttt
ttttcgaatcatgtcattggagcaatctaacaactttcttgttcgttttaatgggaagaa
ctactctgcttggtctttccaatttgagattcttgtcaagggaaaagaattatggggctt
tgttgatggaacggaatctgcacctgactccaaagaaaaggagaaacttgcgaaatggaa
ggtgaaggatgctcagataatgtcttggattctcgggagcatggaaccgtctatgattct
caatctcaggccttacaagtcttct-aaagatatgtggggttacttgaagaaagtttaca
atcaaagcaacgccgcccgacgttttcaattagagcttgagttgggacaactaagtcagg
gaagcatgacaattcaagagttttattcttcttttgagaatttgtggaatgaatacactg
atattgtgtatgagagtgtttctgctgaaggactag------------------------
------------------------------------------------------------
------------------------------------------------------------
------------------------------------------------------------
------------------------------------------------------------
------------------------------------------------------------
------------------------------------------------------------
------------------------------------------------------------
------------------------------------------------------------
------------------------------------------------------------
------------------------------------------------------------
------------------------------------------------------------
------------------------------------------------------------
------------------------------------------------------------
------------------------------------------------------------
------------------------------------------------------------
------------------------------------------------------------
------------------ttgctgtccaaagtgtacacgagacgagcaaacgtgatcagt
ttttaatgaaattgcggggagattttgaaccagtcaggtccaacctcatgaatagaaatc
cagttccttcaatcgatacttgcataggtgagctttttcgagaagaacaacggctcatga
cacaaactttcatcgatcagaaatcacagaattcttctccaattcctgttgcatatgttg
cccaaggaaagcatagaggtggaagagatatgagtaatatccaatgctacagttgcaaag
gatttggacatgttgctactaattgcactaaaaaattctgcaattattgcaagaaagctg
ggcatactattaaagattgtccaatccggcctccgaagaaatctgagactgcttacaatg
tctcagttggatcctcaaatgctccgaactttggtcagtcctctgttactcctgaaatga
tccagcagatgatagttaatgcattttcaactttaggaatttcaggtaacaaaaattctg
cccataagccttggtattttgattccgctgcttcaaatcacatgactagcacaacagtac
ccctaaataatgttcaaaagtataaaggggatcttcatattcaaactgctgatggtaact
ctttacctattactgctgttggtgatatttcaacctctctgaatacagtttttgtgtccc
caaagttgtctactaatcttatatctgttggccagttagttgataacaattgcaccgttc
aattttcaaattctggttgttttgtgcaggatcaagtgtcagggaagatgatcgcgaagg
ggcctaaagtgggacgtctctttcctttactcccatcaccttctctagtgtcaaattatg
tctcttgtaatgccgttgattgtaataatcaagtgtggcataagcggttaggacatccaa
attctcatgttcttagtattttacttaaatctggtttgcttgggaataaagtttcgaatt
cttcaaatacagacaatattcattgtgcatcttgcaaacttggtaaaagcaaaacacttc
cttttccatcacgtaaatctcacaccaccaaagcttttgaacttgtgcatacagatgtat
ggggtatttcaccagtggtatctcatcaacattacaagtattttgtaacttttatagacg
atttctctcgttatacttgggtatatttccttcgatataaaagcgaggtctttaaagcat
ttcaaactttccatgctttaatcgagacacaattttctgcaaaaatcagaattttgcaat
ctgattcgggtggtgaatatacatcaaatgaatttcaatctttccttcaaaatcatggaa
tcatatcacaacgatcttgtccatcaactccacaacaaaatggtgtggccgagagaaaga
atcgtcatctt~~~~~~~~~~~~~~~~~~~~~~~~~~~~~~~~~~~~~~~~~~~~~~~~~
~~~~~~~~~~~~~~~~~~~~~~~~~~~~~~~~~~~~~~~~~~~~~~~~~~~~~~~~~~~~
~~~~~~~~~~~~~~~~~~~~~~~~~~~~~~~~~~~~~~~~~~~~~cttgatgtcgttcga
actctcctcatcgagtcttgtgttccatctcatttttggtgtgaagccctgtctactgct
gtttatttgataaacagattaccatctcccaccttaaacaatgaatctccctacctccgt
ttatatgaagatgcaccagattattctgatcttcatattttc~~~~~~~~~~~~~~~~~~
~~~~~~~~~~~~~~~~~~~~~~~~~~~~~~~~~~~~~~~~~~~~~~~~~~~~~~~~~~~~
~~~~~~~~~~~~~~~ggatgtgtttgttttgttcttcttcagccacatgaaaggaacaaa
cttactgcacaatctgtcaagtgtgcttttttaggatacggtggtacccaaaaaggtttt
ctttgctatgatcctaatactcgtcgtattcgtgtgtctagaaatgtaattttctttgaa
aatcagtcatttttttgcacacaaatgacttcacaactcccatcgatagctatattgcct
cattttcccgagtcatcagccccatcacaaagatttaaaccaggtcatgtttatcataga
cgcacatctcccactatggctcctgcgactctttcggacgcacctgatcctgttctaccg
agttccaatgatccacctcctgttcggagaagctctagaaattcaaaacctcccgacagg
tatggttatacaaatccagtagccatgtccactactttatctcccatctctattcccact
tgttataaacaggctatggaacatgagtgttggcaacaagcaatggaaacagaacttcaa
gctcttgcagaaaatcatacttgggacgttgtttccttgcctccaaatgttaagccaatt
ggtagcaagtgggtttatagtatgaaactcaagtctgatggctcattagatcgatacaaa
gctcggctggttgcacttggcaataaacaagaatatggtatcaactatgaagagacattt
gcaccagttgctaaaatgaccactgtaagaaccattcttgctgttgcttcctctaaatct
tggcctttacatcagatggatgtcaaaaatgcttttttgaatggggatcttaaagaagaa
atttacatgaaacttccacatggcatggcatggatagctccaaataaagtttgcaggtta
aggcgcactttgtatgggttgaggcagtctcctagagaatggtttgataagtttcgccat
actctcatcaacttctcttttacacaaagccaatatgattcatctctcttctttcataag
acacaagaaggtatggtctttcttctggtctatgtcgatgatataatcatcacaggcagt
gacactgtgctcatatcaaaactcaagaatatgttgcatagtacatttcaaatgaaggat
cttggggatcttaagtattttttgggtctagaagttcattctcgagatcaaggtatattc
ttaaatcagcataaatatgtcagagatcttattgagttggctggtttaaaggaggctact
gctgttgatacaccaatggaagtgaatgttaaatatcgaaaagatgaaggggagcttttg
cctaatccttatttatatagacaattggttggtagcctcatctatctaacaattactagg
cctgatatctcatatgctgtccatatagttagcagatttatgcaatcacctcggcatctt
catcttgttgcagtgaagcgtattattcgatatttaattgggtcacctacgcgtggtcta
ttctttccaaaaaattctgatcttcatttgacagcatatagtgatgctgattgggctgga
tgtccggatact~~~~~~~~~~~~~~~~~~~~~~~~~~~~~~~~~~~~~~~~~~~~~~~~
~~~~~~~~~~~~~~~~~~~~~~~~~~~~~~~~~~~~~~~~~~~~~~~~~~~~~~~~~~~~
~~~~~~~~~~~~~~~~~~~~~~~~~~~~~~~~~~~~~~~~~~~~~~~~~~~~~~~~~~~~
~~~~~~~~~~~~~~~~~~~~~~~~~~~~~~~~~~~~~~~~agaagatctacaactggatg
gtgtacttttcttggagatgcattgatctcttggaagtgtaaaaagcaagatcatgtctc
aaaatcttccacggaggctgaatatagagccatgtctgcagcttgtgctgaaattgtttg
gttacgtggccttctttccgagcttggagcttctcaaattaatcctactccactccatgc
tgataacaaaagtgccattcagatagcttccaatccagtatttcatgaacgaacaaaaca
catcgaagttgattgtcattatatcagagatgcatttactcgtggtgttattgaacttcc
tcatgttagtactaatcttcaaacagctgatgtgtttacaaaagctttgacacgtcaacg
gcacaagtttcttaatggcaaattgatgctactagatttaccagcatcaatttgaggggg
ggtgtcaatataattatcattacagtataatgtagctgttatttagtagttgtatatagc
tgctatttactagctgtaaatcagtgatttgtgcagttgtattaggcttgacttaggcta
ataattggggattctgtaggctgatttccaggcagatatagtgagatctgcttgctgatt
tttagcgctaattagctctgctgtacctataaatacaggagcttgtttgtataacaaatc
atcggagaaatataagc-tttttctcatatctttgtca
>reverse_complement of NC_030382.1 Daucus carota subsp. sativus cultivar DH1 chromosome 2, ASM162521v1, whole genome shotgun sequence Positions 30539612 to 30544377
---------ATACCCCATCTTGTTGTGcatgtcaatataattatcattaCAGTATAATGT
AGCTGTTATTTAGTAGTTGTATATAGCTGCTATTTACTAGCTGTAAATCAGTGATTTGTG
CAGTTGTATTAGGCTTGACTTAGGCTAATAATTGGGGATTCTGTAGGCTGATTTCCAGGC
AGATATAGTGAGATCTGCTTGCTGATTTTTAGCGCTAATTAGCTCTGCTGTACCTATAAA
TACAGGAGCTTGTTTGTATAACAAATCATCGGAGAAATATAAGCTTTTTCTCATATCTTt
gtcatggtatcagagctggtTATTTGAAAATCTGCTCTTGTACTTCTTGTCCACCTTAAT
AATCAGTG----TTTTTTTTTAGTCATCTTTCTTGGAATTCATCTCTTGGTTCTTGTTTT
TTTTCGAATCATGTCATTGGAGCAATCTAACAACTTTCTTGTTCGTTTTAATGGGAAGAA
CTACTCTGCTTGGTCTTTCCAATTTGAGATTCTTGTCAAGGGAAAAGAATTATGGGGCTT
TGTTGATGGAACGGAATCTGCACCTGACTCCAAAGAAAAGGAGAAACTTGCGAAATGGAA
GGTGAAGGATGCTCAGATAATGTCTTGGATTCTCGGGAGCATGGAACCGTCTATGATTCT
CAATCTCAGGCCTTACAAGTCTTCT-AAAGATATGTGGGGTTACTTGAAGAAAGTTTACA
ATCAAAGCAACGCCGCCCGACGTTTTCAATTAGAGCTTGAGTTGGGACAACTAAGTCAGG
GAAGCATGACAATTCAAGAGTTTTATTCTTCTTTTGAGAATTTGTGGAATGAATACACTG
ATATTGTGTATGAGAGTGTTTCTGCTGAAGGACTAG------------------------
------------------------------------------------------------
------------------------------------------------------------
------------------------------------------------------------
------------------------------------------------------------
------------------------------------------------------------
------------------------------------------------------------
------------------------------------------------------------
------------------------------------------------------------
------------------------------------------------------------
------------------------------------------------------------
------------------------------------------------------------
------------------------------------------------------------
------------------------------------------------------------
------------------------------------------------------------
------------------------------------------------------------
------------------------------------------------------------
------------------TTGCTGTCCAAAGTGTACACGAGACGAGCAAACGTGATCAGT
TTTTAATGAAATTGCGGGGAGATTTTGAACCAGTCAGGTCCAACCTCATGAATAGAAATC
CAGTTCCTTCAATCGATACTTGCATAGGTGAGCTTTTTCGAGAAGAACAACGGCTCATGA
CACAAACTTTCATCGATCAGAAATCACAGAATTCTTCTCCAATTCCTGTTGCATATGTTG
CCCAAGGAAAGCATAGAGGTGGAAGAGATATGAGTAATATCCAATGCTACAGTTGCAAAG
GATTTGGACATGTTGCTACTAATTGCACTAAAAAATTCTGCAATTATTGCAAGAAAGCTG
GGCATACTATTAAAGATTGTCCAATCCGGCCTCCGAAGAAATCTGAGACTGCTTACAATG
TCTCAGTTGGATCCTCAAATGCTCCGAACTTTGGTCAGTCCTCTGTTACTCCTGAAATGA
TCCAGCAGATGATAGTTAATGCATTTTCAACTTTAGGAATTTCAGGTAACAAAAATTCTG
CCCATAAGCCTTGGTATTTTGATTCCGCTGCTTCAAATCACATGACTAGCACAACAGTAC
CCCTAAATAATGTTCAAAAGTATAAAGGGGATCTTCATATTCAAACTGCTGATGGTAACT
CTTTACCTATTACTGCTGTTGGTGATATTTCAACCTCTCTGAATACAGTTTTTGTGTCCC
CAAAGTTGTCTACTAATCTTATATCTGTTGGCCAGTTAGTTGATAACAATTGCACcgttc
aattttcaaattctggTTGTTTTGTGCAGGATCAAGTGTCAGGGAAGATGATCGCGAAGG
GGCCTAAAGTGGGACGTCTCTTTCCTTTACTCCCATCACCTTCTCTAGTGTCAAATTATG
TCTCTTGTAATGCCGTTGATTGTAATAATCAAGTGTGGCATAAGCGGTTAGGACATCCAA
ATTCTCATGTTCTTAGTATTTTACTTAAATCTGGTTTGCTTGGGAATAAAGTTTCGAATT
CTTCAAATACAGACAATATTCATTGTGCATCTTGCAAACTTGGTAAAAGCAAAACACTTC
CTTTTCCATCACGTAAATCTCACACCACCAAAGCTTTTGAACTTGTGCATACAGATGTAT
GGGGTATTTCACCAGTGGTATCTCATCAACATTACAAGTATTTTGTAACTTTTATAGACG
ATTTCTCTCGttatacttgggtatatttcCTTCGATATAAAAGCGAGGTCTTTAAAGCAT
TTCAAACTTTCCATGCTTTAATCGAGACACAATTTTCTGCAAAAATCAGAATTTTGCAAT
CTGATTCGGGTGGTGAATATACATCAAATGAATTTCAATCTTTCCTTCAAAATCATGGAA
TCATATCACAACGATCTTGTCCAtcaactccacaacaaaatggtgtggcCGAGAGAAAGA
ATCGTCATCTT~~~~~~~~~~~~~~~~~~~~~~~~~~~~~~~~~~~~~~~~~~~~~~~~~
~~~~~~~~~~~~~~~~~~~~~~~~~~~~~~~~~~~~~~~~~~~~~~~~~~~~~~~~~~~~
~~~~~~~~~~~~~~~~~~~~~~~~~~~~~~~~~~~~~~~~~~~~~CTTGATGTCGTTCGA
ACTCTCCTCATCGAGTCTTGTGTTCCATCTCATTTTTGGTGTGAAGCCCTGTCTACTgct
gtttatttgataaacagATTACCATCTCCCACCTTAAACAATGAATCTCCCTACCTCCGT
TTATATGAAGATGCACCAGATTATTCTGATCTTCATATTTTC~~~~~~~~~~~~~~~~~~
~~~~~~~~~~~~~~~~~~~~~~~~~~~~~~~~~~~~~~~~~~~~~~~~~~~~~~~~~~~~
~~~~~~~~~~~~~~~GGAtgtgtttgttttgttcttcttcAGCCACATGAAAGGAACAAA
CTTACTGCACAATCTGTCAAGTGTGCTTTTTTAGGATACGGTGGTACCCAAAAAGGTTTT
CTTTGCTATGATCCTAATACTCGTCGTATTCGTGTGTCTAGAAATGTAATTTTCTTTGAA
AATCAGTCATTTTTTTGCACACAAATGACTTCACAACTCCCATCGATAGCTATATTGCCT
CATTTTCCCGAGTCATCAGCCCCATCACAAAGATTTAAACCAGGTCATGTTTATCATAGA
CGCACATCTCCCACTATGGCTCCTGCGACTCTTTCGGACGCACCTGATCCTGTTCTACCG
AGTTCCAATGATCCACCTCCTGTTCGGAGAAGCTCTAGAAATTCAAAACCTCCCGACAGG
TATGGTTATACAAATCCAGTAGCCATGTCCACTACTTTATCTCCCATCTCTATTCCCACT
TGTTATAAACAGGCTATGGAACATGAGTGTTGGCAACAAGCAATGGAAACAGAACTTCAA
GCTCTTGCAGAAAATCATACTTGGGACGTTGTTTCCTTGCCTCCAAATGTTAAGCCAATT
GGTAGCAAGTGGGTTTATAGTATGAAACTCAAGTCTGATGGCTCATTAGATCGATACAAA
GCTCGGCTGGTTGCACTTGGCAATAAACAAGAATATGGTATCAACTATGAAGAgacattt
gcaccagttgctAAAATGACCACTGTAAGAACCATTCTTGCTGTTGCTTCCTCTAAATCT
TGGCCTTTacatcagatggatgtcaaaaatgCTTTTTTGAATGGGGAtcttaaagaagaa
atttacaTGAAACTTCCACATGGCATGGCATGGATAGCTCCAAATAAAGTTTGCAGGTTA
AGGCGCACTTTGTATGGGTTGAGGCAGTCTCCTAGAGAATGGTTTGATAAGTTTCGCCAT
ACTCTCATCAACTTCTCTTTTACACAAAGCCAATATGATTCATCTCTCTTCTTTCATAAG
ACACAAGAAGGTATGGTCTTTCTTCTGGTCTATGTCGATGATATAATCATCACAGGCAGT
GACACTGTGCTCATATCAAAACTCAAGAATATGTTGCATAGTACATTTCAAATGAAGGAT
CTTGGGGATCTTAAGTATTTTTTGGGTCTAGAAGTTCATTCTCGAGATCAAGGTATATTC
TTAAATCAGCATaaatatgtcagagatcttatTGAGTTGGCTGGTTTAAAGGAGGCTACT
GCTGTTGATACACCAATGGAAGTGAATGTTAAATATCGAAAAGATGAAGGGGAGCTTTTG
CCTAATCCTTATTTATATAGACAATTGGTTGGTAGCCTCATCTATCTAACAATTACTAGG
CCTGATATCTCATATGCTGTCCATATAGTTAGCAGATTTATGCAATCACCTCGGCATCTT
CATCTTGTTGCAGTGAAGCGTATTATTCGATATTTAATTGGGTCACCTACGCGTGGTCTA
TTCTTTCCAAAAAATTCTGATCTTCATTTGACAGCATATAGTGATGCTGATTGGGCTGGA
TGTCCGGATACT~~~~~~~~~~~~~~~~~~~~~~~~~~~~~~~~~~~~~~~~~~~~~~~~
~~~~~~~~~~~~~~~~~~~~~~~~~~~~~~~~~~~~~~~~~~~~~~~~~~~~~~~~~~~~
~~~~~~~~~~~~~~~~~~~~~~~~~~~~~~~~~~~~~~~~~~~~~~~~~~~~~~~~~~~~
~~~~~~~~~~~~~~~~~~~~~~~~~~~~~~~~~~~~~~~~AGAAGATCTACAACTGGATG
GTGTACTTTTCTTGGAGATGCATTGATCTCTTGGAAGTGTAAAAAGCAAGATCATGTCTC
AAAATCTTCCACGGAGGCTGAATATAGAGCCATGTCTGCAGCTTGTGCTGAAATTGTTTG
GTTACGTGGCCTTCTTTCCGAGCTTGGAGCTTCTCAAATTAATCCTACTCCACTCCATGC
TGATAACAAAAGTGCCATTCAGATAGCTTCCAATCCAGTATTTCATGAACGAACAAAACA
CATCGAAGTTGATTGTCATTATATCAGAGATGCATTTACTCGTGGTGTTATTGAACTTCC
TCATGTTAGTACTAATCTTCAAACAGCTGATGTGTTTACAAAAGCTTTGACACGTCAACG
GCACAAGTTTCTTAATGGCAAATTGATGCTACTAGATTTACCAGCATCAATTTGAGGGGG
GGtgtcaatataattatcattaCAGTATAATGTAGCTGTTATTTAGTAGTTGTATATAGC
TGCTATTTACTAGCTGTAAATCAGTGATTTGTGCAGTTGTATTAGGCTTGACTTAGGCTA
ATAATTGGGGATTCTGTAGGCTGATTTCCAGGCAGATATAGTGAGATCTGCTTGCTGATT
TTTAGCGCTAATTAGCTCTGCTGTACCTATAAATACAGGAGCTTGTTTGTATAACAAATC
ATCGGAGAAATATAAGC-TTTTTCTCATATCTTTGTCAGTGCATCCTCTTGAAACATC
>reverse_complement of Ty1/Copia_DcAle_f2_s0082_1985_chr3:27717880-27722606
-----------------------------tgtcaatataattatcattacagtataatgt
agctgttatttagtagttgtatatagctgttatttactagctgtaaatcagtgatttgta
cagttgtattaggcttgacttaggctaataattggggattctgtaggctgatttccaggc
agatatagtgagatctgcttgctgatttttagcgctaattagctctgctgtacctataaa
tacaggagcttgtttgtataacaaatcatcggagaaatataagctttttctcatatcttt
gtcatggtatcagagctggttatttgaaaatctgctcttgtacttcttgtccaccttaat
aatcagtg----tttttttttagtcatctttcttggaattcatctcttggttcttgtttt
ttttcgaatcatgtcattggagcaatctaacaactttcttgttcgttttaatgggaagaa
ctactctgcttggtctttccaatttgagattcttgtcaagggaaaagaattatggggcta
tgttgatggaacggaatctgcacctgactccaaagaaaaggagaaacttgcgaaatggaa
ggtgaaggatgctcagataatgtcttggattctcgggagcatggaaccgtctatgattct
caatctcaggccttacaagtcttct-aaagatatgtggggttacttgaagaaagtttaca
atcaaagcaacgccgcccgacgttttcaattagagcttgagttgggacaactaagtcagg
gaagcatgacaattcaagagttttattcttcttttgagaatttgtggaatgaatacactg
atattgtgtatgagagtgtttctgctgaaggactag------------------------
------------------------------------------------------------
------------------------------------------------------------
------------------------------------------------------------
------------------------------------------------------------
------------------------------------------------------------
------------------------------------------------------------
------------------------------------------------------------
------------------------------------------------------------
------------------------------------------------------------
------------------------------------------------------------
------------------------------------------------------------
------------------------------------------------------------
------------------------------------------------------------
------------------------------------------------------------
------------------------------------------------------------
------------------------------------------------------------
------------------ttgctgtccaaagtgtacacgagacgagcaaacgtgatcagt
ttttaatgaaattgcggggagattttgaaccagtcaggtccaacctcatgaatagaaatc
cagttccttcaatcgatacttgcataggtgagctttttcgagaagaacaacggctcatga
cacaaactttcatcgatcagaaatcacagaattcttctccaattcctgttgcatatgttg
cccaaggaaagcatagaggtggaagagatatgagtaatatccaatgctacagttgcaaag
gatttggacatgttgctactaattgcactaaaaaattctgcaattattgcaagaaagctg
ggcatactattaaagattgtccaatccggcctccgaagaaatctgagactgcttacaatg
tctcagttggatcctcaaatgctccgaactttggtcagtcctctgttactcctgaaatga
tccagcagatgatagttaatgcattttcaactttaggaatttcaggtaacaaaaattctg
cccataagccttggtattttgattccgctgcttcaaatcacatgactagcacaacagtac
ccctaaataatgttcaaaagtataaaggggatcttcatattcaaactgctgatggtaact
ctttacctattactgctgttggtgatatttcaacctctctgaatacagtttttgtgtccc
caaagttgtctactaatcttatatctgttggccagttagttgataacaattgcaccgttc
aattttcaaattctggttgttttgtgcaggatcaagtgtcagggaagatgatcgcgaagg
ggcctaaagtgggacgtctctttcctttactcccatcaccttctctagtgtcaaattatg
tctcttgtaatgccgttgattgtaataatcaagtgtggcataagcggttaggacatccaa
attctcatgttcttagtattttacttaaatctggtttgcttgggaataaagtttcgaatt
cttcaaatacagacaatattcattgtgcatcttgcaaacttggtaaaagcaaaacacttc
cttttccatcacgtaaatctcacaccaccaaagcttttgaacttgtgcatacagatgtat
ggggtatttcaccagtggtatctcatcaacattacaagtattttgtaacttttatagacg
atttctctcgttatacttgggtatatttccttcgatataaaagcgaggtctttaaagcat
ttcaaactttccatgctttaatcgagacacaattttctgcaaaaatcagaattttgcaat
ctgattcgggtggtgaatatacatcaaatgaatttcaatctttccttcaaaatcatggaa
tcatatcacaacgatcttgtccatcaactccacaacaaaatggtgtggccgagagaaaga
atcgtcatctt~~~~~~~~~~~~~~~~~~~~~~~~~~~~~~~~~~~~~~~~~~~~~~~~~
~~~~~~~~~~~~~~~~~~~~~~~~~~~~~~~~~~~~~~~~~~~~~~~~~~~~~~~~~~~~
~~~~~~~~~~~~~~~~~~~~~~~~~~~~~~~~~~~~~~~~~~~~~cttgatgtcgttcga
actctcctcatcgagtcttgtgttccatctcatttttggtgtgaagccctgtctactgct
gtttatttgataaacagattaccatctcccaccttaaacaatgaatctccctacctccgt
ttatatgaagatgcaccagattattctgatcttcatattttc~~~~~~~~~~~~~~~~~~
~~~~~~~~~~~~~~~~~~~~~~~~~~~~~~~~~~~~~~~~~~~~~~~~~~~~~~~~~~~~
~~~~~~~~~~~~~~~ggatgtgtttgttttgttcatcttcagccacatgaaaggaacaaa
cttactgcacaatctgtcaagtgtgcttttttaggatatggtggtacccaaaatggtttt
ctttgctatgatcctaatactcgtcgtattcgtgtgtctagaaatgtaattttctttgaa
aatcagtcatttttttgcacacaaatgacttcacaactcccatcgatagctatattgcct
cattttcccgagtcatcagccccatcacaaagatttaaaccaggtcatgtttatcataga
cgcacatctcccactatggctcctgcgactctttcggacgcacctgatcctgttctaccg
agttccaatgatccacctcctgttcggagaagctctagaaattcaaaacctcccgacagg
tatggttatacaaatccagtagccatgtccactactttatctcccatctctattcccact
tgttataaacaggctatggaacatgagtgttggcaacaagcaatggaaacagaacttcaa
gctcttgcagaaaatcatacttgggacgttgtttccttgcctccaaatgttaagccaatt
ggtagcaagtgggtttatagtatgaaactcaagtctgatggctcattagatcgatacaaa
gctcggctggttgcacttggcaataaacaagaatatggtatcaactatgaagagacattt
gcaccagttgctaaaatgaccactgtaagaaccattcttgctgttgcttcctctaaatct
tggcctttacatcagatggatgtcaaaaatgcttttttgaatggggatcttaaagaagaa
atttacatgaaacttccacatggcatggcatggatagctccaaataaagtttgcaggtta
aggcgcactttgtatgggttgaggcagtctcctagagaatggtttgataagtttcgccat
actctcatcaacttctcttttacacaaagccaatatgattcatctctcttctttcataag
acacaagaaggtatggtctttcttctggtctatgtcgatgatataatcatcacaggcagt
gacactgtgctcatatcaaaactcaagaatatgttgcatagtacatttcaaatgaaggat
cttggggatcttaagtattttttgggtctagaagttcattctcgagatcaaggtatattc
ttaaatcagcataaatatgtcagagatcttattgagttggctggtttaaaggaggctact
gctgttgatacaccaatggaagtgaatgttaaatatcgaaaagatgaaggggagcttttg
cctaatccttatttatatagacaattggttggtagcctcatctatctaacaattactagg
cctgatatctcatatgctgtccatatagttagcagatttatgcaatcacctcggcatctt
catcttgttgcagtgaagcgtattattcgatatttaattgggtcacctacgcgtggtcta
ttctttccaaaaaattctgatcttcatttgacagcatatagtgatgctgattgggctgga
tgtccggatact~~~~~~~~~~~~~~~~~~~~~~~~~~~~~~~~~~~~~~~~~~~~~~~~
~~~~~~~~~~~~~~~~~~~~~~~~~~~~~~~~~~~~~~~~~~~~~~~~~~~~~~~~~~~~
~~~~~~~~~~~~~~~~~~~~~~~~~~~~~~~~~~~~~~~~~~~~~~~~~~~~~~~~~~~~
~~~~~~~~~~~~~~~~~~~~~~~~~~~~~~~~~~~~~~~~agaagatctacaactggatg
gtgtacttttcttggagatgcattgatctcttggaagtgtaaaaagcaagatcatgtctc
aaaatcttccacggaggctgaatatagagccatgtctgcagcttgtgctgaaattgtttg
gttacgtggccttctttccgagcttggagcttctcaaattaatcctactccactccatgc
tgataacaaaagtgccattcagatagcttccaatccagtatttcatgaacgaacaaaaca
catcgaagttgattgtcattatatcagagatgcatttactcgtggtgttattgaacttcc
tcatgttagtactaatcttcaaacagctgatgtgtttacaaaagctttgacacgtcaacg
gcacaagtttcttaatggcaaattgatgctactagatttaccagcatcaatttgaggggg
ggtgtcaatataattatcattacagtataatgtagctgttatttagtagttgtatatagc
tgttatttactagctgtaaatcagtgatttgtacagttgtattaggcttgacttaggcta
ataattggggattctgtaggctgatttccaggcagatatagtgagatctgcttgctgatt
tttagcgctaattagctctgctgtacctataaatacaggagcttgtttgtataacaaatc
attggagaaatataagtttttttctcatatctttgtca
>reverse_complement of NC_030383.1 Daucus carota subsp. sativus cultivar DH1 chromosome 3, ASM162521v1, whole genome shotgun sequence Positions 27717860 to 27722626
---------CATTGCATGAAGTGTCATATtgtcaatataattatcattaCAGTATAATGT
AGCTGTTATTTAGTAGTTGTATATAGCTGTTATTTACTAGCTGTAAATCAGTGATTTGTA
CAGTTGTATTAGGCTTGACTTAGGCTAATAATTGGGGATTCTGTAGGCTGATTTCCAGGC
AGATATAGTGAGATCTGCTTGCTGATTTTTAGCGCTAATTAGCTCTGCTGTACCTATAAA
TACAGGAGCTTGTTTGTATAACAAATCATCGGAGAAATATAAGCTTTTTCTCATATCTTt
gtcatggtatcagagctggtTATTTGAAAATCTGCTCTTGTACTTCTTGTCCACCTTAAT
AATCAGTG----TTTTTTTTTAGTCATCTTTCTTGGAATTCATCTCTTGGTTCTTGTTTT
TTTTCGAATCATGTCATTGGAGCAATCTAACAACTTTCTTGTTCGTTTTAATGGGAAGAA
CTACTCTGCTTGGTCTTTCCAATTTGAGATTCTTGTCAAGGGAAAAGAATTATGGGGCTA
TGTTGATGGAACGGAATCTGCACCTGACTCCAAAGAAAAGGAGAAACTTGCGAAATGGAA
GGTGAAGGATGCTCAGATAATGTCTTGGATTCTCGGGAGCATGGAACCGTCTATGATTCT
CAATCTCAGGCCTTACAAGTCTTCT-AAAGATATGTGGGGTTACTTGAAGAAAGTTTACA
ATCAAAGCAACGCCGCCCGACGTTTTCAATTAGAGCTTGAGTTGGGACAACTAAGTCAGG
GAAGCATGACAATTCAAGAGTTTTATTCTTCTTTTGAGAATTTGTGGAATGAATACACTG
ATATTGTGTATGAGAGTGTTTCTGCTGAAGGACTAG------------------------
------------------------------------------------------------
------------------------------------------------------------
------------------------------------------------------------
------------------------------------------------------------
------------------------------------------------------------
------------------------------------------------------------
------------------------------------------------------------
------------------------------------------------------------
------------------------------------------------------------
------------------------------------------------------------
------------------------------------------------------------
------------------------------------------------------------
------------------------------------------------------------
------------------------------------------------------------
------------------------------------------------------------
------------------------------------------------------------
------------------TTGCTGTCCAAAGTGTACACGAGACGAGCAAACGTGATCAGT
TTTTAATGAAATTGCGGGGAGATTTTGAACCAGTCAGGTCCAACCTCATGAATAGAAATC
CAGTTCCTTCAATCGATACTTGCATAGGTGAGCTTTTTCGAGAAGAACAACGGCTCATGA
CACAAACTTTCATCGATCAGAAATCACAGAATTCTTCTCCAATTCCTGTTGCATATGTTG
CCCAAGGAAAGCATAGAGGTGGAAGAGATATGAGTAATATCCAATGCTACAGTTGCAAAG
GATTTGGACATGTTGCTACTAATTGCACTAAAAAATTCTGCAATTATTGCAAGAAAGCTG
GGCATACTATTAAAGATTGTCCAATCCGGCCTCCGAAGAAATCTGAGACTGCTTACAATG
TCTCAGTTGGATCCTCAAATGCTCCGAACTTTGGTCAGTCCTCTGTTACTCCTGAAATGA
TCCAGCAGATGATAGTTAATGCATTTTCAACTTTAGGAATTTCAGGTAACAAAAATTCTG
CCCATAAGCCTTGGTATTTTGATTCCGCTGCTTCAAATCACATGACTAGCACAACAGTAC
CCCTAAATAATGTTCAAAAGTATAAAGGGGATCTTCATATTCAAACTGCTGATGGTAACT
CTTTACCTATTACTGCTGTTGGTGATATTTCAACCTCTCTGAATACAGTTTTTGTGTCCC
CAAAGTTGTCTACTAATCTTATATCTGTTGGCCAGTTAGTTGATAACAATTGCACcgttc
aattttcaaattctggTTGTTTTGTGCAGGATCAAGTGTCAGGGAAGATGATCGCGAAGG
GGCCTAAAGTGGGACGTCTCTTTCCTTTACTCCCATCACCTTCTCTAGTGTCAAATTATG
TCTCTTGTAATGCCGTTGATTGTAATAATCAAGTGTGGCATAAGCGGTTAGGACATCCAA
ATTCTCATGTTCTTAGTATTTTACTTAAATCTGGTTTGCTTGGGAATAAAGTTTCGAATT
CTTCAAATACAGACAATATTCATTGTGCATCTTGCAAACTTGGTAAAAGCAAAACACTTC
CTTTTCCATCACGTAAATCTCACACCACCAAAGCTTTTGAACTTGTGCATACAGATGTAT
GGGGTATTTCACCAGTGGTATCTCATCAACATTACAAGTATTTTGTAACTTTTATAGACG
ATTTCTCTCGttatacttgggtatatttcCTTCGATATAAAAGCGAGGTCTTTAAAGCAT
TTCAAACTTTCCATGCTTTAATCGAGACACAATTTTCTGCAAAAATCAGAATTTTGCAAT
CTGATTCGGGTGGTGAATATACATCAAATGAATTTCAATCTTTCCTTCAAAATCATGGAA
TCATATCACAACGATCTTGTCCAtcaactccacaacaaaatggtgtggcCGAGAGAAAGA
ATCGTCATCTT~~~~~~~~~~~~~~~~~~~~~~~~~~~~~~~~~~~~~~~~~~~~~~~~~
~~~~~~~~~~~~~~~~~~~~~~~~~~~~~~~~~~~~~~~~~~~~~~~~~~~~~~~~~~~~
~~~~~~~~~~~~~~~~~~~~~~~~~~~~~~~~~~~~~~~~~~~~~CTTGATGTCGTTCGA
ACTCTCCTCATCGAGTCTTGTGTTCCATCTCATTTTTGGTGTGAAGCCCTGTCTACTgct
gtttatttgataaacagATTACCATCTCCCACCTTAAACAATGAATCTCCCTACCTCCGT
TTATATGAAGATGCACCAGATTATTCTGATCTTCATATTTTC~~~~~~~~~~~~~~~~~~
~~~~~~~~~~~~~~~~~~~~~~~~~~~~~~~~~~~~~~~~~~~~~~~~~~~~~~~~~~~~
~~~~~~~~~~~~~~~GGAtgtgtttgttttgttcatcttcAGCCACATGAAAGGAACAAA
CTTACTGCACAATCTGTCAAGTGTGCTTTTTTAGGATATGGTGGTACCCAAAATGGTTTT
CTTTGCTATGATCCTAATACTCGTCGTATTCGTGTGTCTAGAAATGTAATTTTCTTTGAA
AATCAGTCATTTTTTTGCACACAAATGACTTCACAACTCCCATCGATAGCTATATTGCCT
CATTTTCCCGAGTCATCAGCCCCATCACAAAGATTTAAACCAGGTCATGTTTATCATAGA
CGCACATCTCCCACTATGGCTCCTGCGACTCTTTCGGACGCACCTGATCCTGTTCTACCG
AGTTCCAATGATCCACCTCCTGTTCGGAGAAGCTCTAGAAATTCAAAACCTCCCGACAGG
TATGGTTATACAAATCCAGTAGCCATGTCCACTACTTTATCTCCCATCTCTATTCCCACT
TGTTATAAACAGGCTATGGAACATGAGTGTTGGCAACAAGCAATGGAAACAGAACTTCAA
GCTCTTGCAGAAAATCATACTTGGGACGTTGTTTCCTTGCCTCCAAATGTTAAGCCAATT
GGTAGCAAGTGGGTTTATAGTATGAAACTCAAGTCTGATGGCTCATTAGATCGATACAAA
GCTCGGCTGGTTGCACTTGGCAATAAACAAGAATATGGTATCAACTATGAAGAgacattt
gcaccagttgctAAAATGACCACTGTAAGAACCATTCTTGCTGTTGCTTCCTCTAAATCT
TGGCCTTTacatcagatggatgtcaaaaatgCTTTTTTGAATGGGGAtcttaaagaagaa
atttacaTGAAACTTCCACATGGCATGGCATGGATAGCTCCAAATAAAGTTTGCAGGTTA
AGGCGCACTTTGTATGGGTTGAGGCAGTCTCCTAGAGAATGGTTTGATAAGTTTCGCCAT
ACTCTCATCAACTTCTCTTTTACACAAAGCCAATATGATTCATCTCTCTTCTTTCATAAG
ACACAAGAAGGTATGGTCTTTCTTCTGGTCTATGTCGATGATATAATCATCACAGGCAGT
GACACTGTGCTCATATCAAAACTCAAGAATATGTTGCATAGTACATTTCAAATGAAGGAT
CTTGGGGATCTTAAGTATTTTTTGGGTCTAGAAGTTCATTCTCGAGATCAAGGTATATTC
TTAAATCAGCATaaatatgtcagagatcttatTGAGTTGGCTGGTTTAAAGGAGGCTACT
GCTGTTGATACACCAATGGAAGTGAATGTTAAATATCGAAAAGATGAAGGGGAGCTTTTG
CCTAATCCTTATTTATATAGACAATTGGTTGGTAGCCTCATCTATCTAACAATTACTAGG
CCTGATATCTCATATGCTGTCCATATAGTTAGCAGATTTATGCAATCACCTCGGCATCTT
CATCTTGTTGCAGTGAAGCGTATTATTCGATATTTAATTGGGTCACCTACGCGTGGTCTA
TTCTTTCCAAAAAATTCTGATCTTCATTTGACAGCATATAGTGATGCTGATTGGGCTGGA
TGTCCGGATACT~~~~~~~~~~~~~~~~~~~~~~~~~~~~~~~~~~~~~~~~~~~~~~~~
~~~~~~~~~~~~~~~~~~~~~~~~~~~~~~~~~~~~~~~~~~~~~~~~~~~~~~~~~~~~
~~~~~~~~~~~~~~~~~~~~~~~~~~~~~~~~~~~~~~~~~~~~~~~~~~~~~~~~~~~~
~~~~~~~~~~~~~~~~~~~~~~~~~~~~~~~~~~~~~~~~AGAAGATCTACAACTGGATG
GTGTACTTTTCTTGGAGATGCATTGATCTCTTGGAAGTGTAAAAAGCAAGATCATGTCTC
AAAATCTTCCACGGAGGCTGAATATAGAGCCATGTCTGCAGCTTGTGCTGAAATTGTTTG
GTTACGTGGCCTTCTTTCCGAGCTTGGAGCTTCTCAAATTAATCCTACTCCACTCCATGC
TGATAACAAAAGTGCCATTCAGATAGCTTCCAATCCAGTATTTCATGAACGAACAAAACA
CATCGAAGTTGATTGTCATTATATCAGAGATGCATTTACTCGTGGTGTTATTGAACTTCC
TCATGTTAGTACTAATCTTCAAACAGCTGATGTGTTTACAAAAGCTTTGACACGTCAACG
GCACAAGTTTCTTAATGGCAAATTGATGCTACTAGATTTACCAGCATCAATTTGAGGGGG
GGtgtcaatataattatcattaCAGTATAATGTAGCTGTTATTTAGTAGTTGTATATAGC
TGTTATTTACTAGCTGTAAATCAGTGATTTGTACAGTTGTATTAGGCTTGACTTAGGCTA
ATAATTGGGGATTCTGTAGGCTGATTTCCAGGCAGATATAGTGAGATCTGCTTGCTGATT
TTTAGCGCTAATTAGCTCTGCTGTACCTATAAATACAGGAGCTTGTTTGTATAACAAATC
ATTGGAGAAATATAAGTTTTTTTCTCATATCTTTGTCACATATGGCCTAGTAATTTTT
>Ty1/Copia_DcAle_f2_s0082_2150_chr3:41159456-41164181
-----------------------------tgtcaatataattatcattacagtataatgt
agctgttatttagtagttgtatatagctgctatttactagctgtaaatcagtgatttgtg
cagttgtattaggcttgacttaggctaataattggggattctgtaggctgatttccaggc
agatatagtgagatctgcttgctgatttttagcgctaattagctctgctgtacctataaa
tacaggagcttgtttgtataacaaatcatcggagaaatataagctttttctcatatcttt
gtcatggtatcagagctggttatttgaaaatctgctcttgtacttcttgtccaccttaat
aatcagtg----tttttttttagtcatctttcttggaattcatctcttggttcttgtttt
ttttcgaatcatgtcattggagcaatctaacaactttcttgttcgttttaatgggaagaa
ctactctgcttggtctttccaatttgagattcttgtcaagggaaaagaattatggggctt
tgttgatggaacggaatctgcacctgactccaaagaaaaggagaaacttgcgaaatggaa
ggtgaaggatgctcagataatgtcttggattctcgggagcatggaaccgtctatgattct
caatctcaggccttacaagtcttct-aaagatatgtggggttacttgaagaaagtttaca
atcaaagcaacgccgcccgacgttttcaattagagcttgagttgggacaactaagtcagg
gaagcatgacaattcaagagttttattcttcttttgagaatttgtggaatgaatacactg
atattgtgtatgagagtgtttctgctgaaggactag------------------------
------------------------------------------------------------
------------------------------------------------------------
------------------------------------------------------------
------------------------------------------------------------
------------------------------------------------------------
------------------------------------------------------------
------------------------------------------------------------
------------------------------------------------------------
------------------------------------------------------------
------------------------------------------------------------
------------------------------------------------------------
------------------------------------------------------------
------------------------------------------------------------
------------------------------------------------------------
------------------------------------------------------------
------------------------------------------------------------
------------------ttgctgtccaaagtgtacacgagacgagcaaacgtgatcagt
ttttaatgaaattgcggggagattttgaaccagtcaggtccaacctcatgaatagaaatc
cagttccttcaatcgatacttgcataggtgagctttttcgagaagaacaacggctcatga
cacaaactttcatcgatcagaaatcacagaattcttctccaattcctgttgcatatgttg
cccaaggaaagcatagaggtggaagagatatgagtaatatccaatgctacagttgcaaag
gatttggacatgttgctactaattgcactaaaaaattctgcaattattgcaagaaagctg
ggcatactattaaagattgtccaatccggcctccgaagaaatctgagactgcttacaatg
tctcagttggatcctcaaatgctccgaactttggtcagtcctctgttactcctgaaatga
tccagcagatgatagttaatgcattttcaactttaggaatttcaggtaacaaaaattctg
cccataagccttggtattttgattccgctgcttcaaatcacatgactagcacaacagtac
ccctaaataatgttcaaaagtataaaggggatcttcatattcaaactgctgatggtaact
ctttacctattactgctgttggtgatatttcaacctctctgaatacagtttttgtgtccc
caaagttgtctactaatcttatatctgttggccagttagttgataacaattgcaccgttc
aattttcaaattctggttgttttgtgcaggatcaagtgtcagggaagatgatcgcgaagg
ggcctaaagtgggacgtctctttcctttactcccatcaccttctctagtgtcaaattatg
tctcttgtaatgccgttgattgtaataatcaagtgtggcataagcggttaggacatccaa
attctcatgttcttagtattttacttaaatctggtttgcttgggaataaagtttcgaatt
cttcaaatacagacaatattcattgtgcatcttgcaaacttggtaaaagcaaaacacttc
cttttccatcacgtaaatctcacaccaccaaagcttttgaacttgtgcatacagatgtat
ggggtatttcaccagtggtatctcatcaacattacaagtattttgtaacttttatagacg
atttctctcgttatacttgggtatatttccttcgatataaaagcgaggtctttaaagcat
ttcaaactttccatgctttaatcgagacacaattttctgcaaaaatcagaattttgcaat
ctgattcgggtggtgaatatacatcaaatgaatttcaatctttccttcaaaatcatggaa
tcatatcacaacgatcttgtccatcaactccacaacaaaatggtgtggccgagagaaaga
atcgtcatctt~~~~~~~~~~~~~~~~~~~~~~~~~~~~~~~~~~~~~~~~~~~~~~~~~
~~~~~~~~~~~~~~~~~~~~~~~~~~~~~~~~~~~~~~~~~~~~~~~~~~~~~~~~~~~~
~~~~~~~~~~~~~~~~~~~~~~~~~~~~~~~~~~~~~~~~~~~~~cttgatgtcgttcga
actctcctcatcgagtcttgtgttccatctcatttttggtgtgaagccctgtctactgct
gtttatttgataaacagattaccatctcccaccttaaacaatgaatctccctacctccgt
ttatatgaagatgcaccagattattctgatcttcatattttc~~~~~~~~~~~~~~~~~~
~~~~~~~~~~~~~~~~~~~~~~~~~~~~~~~~~~~~~~~~~~~~~~~~~~~~~~~~~~~~
~~~~~~~~~~~~~~~ggatgtgtttgttttgttcttcttcagccacatgaaaggaacaaa
cttactgcacaatctgtcaagtgtgcttttttaggatacggtggtacccaaaaaggtttt
ctttgctatgatcctaatactcgtcgtattcgtgtgtctagaaatgtaattttctttgaa
aatcagtcatttttttgcacacaaatgacttcacaactcccatcgatagctatattgcct
cattttcccgagtcatcagccccatcacaaagatttaaaccaggtcatgtttatcataga
cgcacatctcccactatggctcctgcgactctttcggacgcacctgatcctgttctaccg
agttccaatgatccacctcctgttcggagaagctctagaaattcaaaacctcccgacagg
tatggttatacaaatccagtagccatgtccactactttatctcccatctctattcccact
tgttataaacaggctatggaacatgagtgttggcaacaagcaatggaaacagaacttcaa
gctcttgcagaaaatcatacttgggacgttgtttccttgcctccaaatgttaagccaatt
ggtagcaagtgggtttatagtatgaaactcaagtctgatggctcattagatcgatacaaa
gctcggctggttgcacttggcaataaacaagaatatggtatcaactatgaagagacattt
gcaccagttgctaaaatgaccactgtaagaaccattcttgctgttgcttcctctaaatct
tggcctttacatcagatggatgtcaaaaatgcttttttgaatggggatcttaaagaagaa
atttacatgaaacttccacatggcatggcatggatagctccaaataaagtttgcaggtta
aggcgcactttgtatgggttgaggcagtctcctagagaatggtttgataagtttcgccat
actctcatcaacttctcttttacacaaagccaatatgattcatctctcttctttcataag
acacaagaaggtatggtctttcttctggtctatgtcgatgatataatcatcacaggcagt
gacactgtgctcatatcaaaactcaagaatatgttgcatagtacatttcaaatgaaggat
cttggggatcttaagtattttttgggtctagaagttcattctcgagatcaaggtatattc
ttaaatcagcataaatatgtcagagatcttattgagttggctggtttaaaggaggctact
gctgttgatacaccaatggaagtgaatgttaaatatcgaaaagatgaaggggagcttttg
cctaatccttatttatatagacaattggttggtagcctcatctatctaacaattactagg
cctgatatctcatatgctgtccatatagttagcagatttatgcaatcacctcggcatctt
catcttgttgcagtgaagcgtattattcgatatttaattgggtcacctacgcgtggtcta
ttctttccaaaaaattctgatcttcatttgacagcatatagtgatgctgattgggctgga
tgtccggatact~~~~~~~~~~~~~~~~~~~~~~~~~~~~~~~~~~~~~~~~~~~~~~~~
~~~~~~~~~~~~~~~~~~~~~~~~~~~~~~~~~~~~~~~~~~~~~~~~~~~~~~~~~~~~
~~~~~~~~~~~~~~~~~~~~~~~~~~~~~~~~~~~~~~~~~~~~~~~~~~~~~~~~~~~~
~~~~~~~~~~~~~~~~~~~~~~~~~~~~~~~~~~~~~~~~agaagatctacaactggatg
gtgtacttttcttggagatgcattgatctcttggaagtgtaaaaagcaagatcatgtctc
aaaatcttccacggaggctgaatatagagccatgtctgcagcttgtgctgaaattgtttg
gttacgtggccttctttccgagcttggagcttctcaaattaatcctactccactccatgc
tgataacaaaagtgccattcagatagcttccaatccagtatttcatgaacgaacaaaaca
catcgaagttgattgtcattatatcagagatgcatttactcgtggtgttattgaacttcc
tcatgttagtactaatcttcaaacagctgatgtgtttacaaaagctttgacacgtcaacg
gcacaagtttcttaatggcaaattgatgctactagatttaccagcatcaatttgaggggg
ggtgtcaatataattatcattacagtataatgtagctgttatttagtagttgtatatagc
tgctatttactagctgtaaatcagtgatttgtgcagttgtattaggcttgacttaggcta
ataattggggattctgtaggctgatttccaggcagatatagtgagatctgcttgctgatt
tttagcgctaattagctctgctgtacctataaatacaggagcttgtttgtataacaaatc
atcggagaaatataagc-tttttctcatatctttgtca
>NC_030383.1 Daucus carota subsp. sativus cultivar DH1 chromosome 3, ASM162521v1, whole genome shotgun sequence Positions 41159436 to 41164201
---------TAACAAATCAGTACTTAAATtgtcaatataattatcattaCAGTATAATGT
AGCTGTTATTTAGTAGTTGTATATAGCTGCTATTTACTAGCTGTAAATCAGTGATTTGTG
CAGTTGTATTAGGCTTGACTTAGGCTAATAATTGGGGATTCTGTAGGCTGATTTCCAGGC
AGATATAGTGAGATCTGCTTGCTGATTTTTAGCGCTAATTAGCTCTGCTGTACCTATAAA
TACAGGAGCTTGTTTGTATAACAAATCATCGGAGAAATATAAGCTTTTTCTCATATCTTt
gtcatggtatcagagctggtTATTTGAAAATCTGCTCTTGTACTTCTTGTCCACCTTAAT
AATCAGTG----TTTTTTTTTAGTCATCTTTCTTGGAATTCATCTCTTGGTTCTTGTTTT
TTTTCGAATCATGTCATTGGAGCAATCTAACAACTTTCTTGTTCGTTTTAATGGGAAGAA
CTACTCTGCTTGGTCTTTCCAATTTGAGATTCTTGTCAAGGGAAAAGAATTATGGGGCTT
TGTTGATGGAACGGAATCTGCACCTGACTCCAAAGAAAAGGAGAAACTTGCGAAATGGAA
GGTGAAGGATGCTCAGATAATGTCTTGGATTCTCGGGAGCATGGAACCGTCTATGATTCT
CAATCTCAGGCCTTACAAGTCTTCT-AAAGATATGTGGGGTTACTTGAAGAAAGTTTACA
ATCAAAGCAACGCCGCCCGACGTTTTCAATTAGAGCTTGAGTTGGGACAACTAAGTCAGG
GAAGCATGACAATTCAAGAGTTTTATTCTTCTTTTGAGAATTTGTGGAATGAATACACTG
ATATTGTGTATGAGAGTGTTTCTGCTGAAGGACTAG------------------------
------------------------------------------------------------
------------------------------------------------------------
------------------------------------------------------------
------------------------------------------------------------
------------------------------------------------------------
------------------------------------------------------------
------------------------------------------------------------
------------------------------------------------------------
------------------------------------------------------------
------------------------------------------------------------
------------------------------------------------------------
------------------------------------------------------------
------------------------------------------------------------
------------------------------------------------------------
------------------------------------------------------------
------------------------------------------------------------
------------------TTGCTGTCCAAAGTGTACACGAGACGAGCAAACGTGATCAGT
TTTTAATGAAATTGCGGGGAGATTTTGAACCAGTCAGGTCCAACCTCATGAATAGAAATC
CAGTTCCTTCAATCGATACTTGCATAGGTGAGCTTTTTCGAGAAGAACAACGGCTCATGA
CACAAACTTTCATCGATCAGAAATCACAGAATTCTTCTCCAATTCCTGTTGCATATGTTG
CCCAAGGAAAGCATAGAGGTGGAAGAGATATGAGTAATATCCAATGCTACAGTTGCAAAG
GATTTGGACATGTTGCTACTAATTGCACTAAAAAATTCTGCAATTATTGCAAGAAAGCTG
GGCATACTATTAAAGATTGTCCAATCCGGCCTCCGAAGAAATCTGAGACTGCTTACAATG
TCTCAGTTGGATCCTCAAATGCTCCGAACTTTGGTCAGTCCTCTGTTACTCCTGAAATGA
TCCAGCAGATGATAGTTAATGCATTTTCAACTTTAGGAATTTCAGGTAACAAAAATTCTG
CCCATAAGCCTTGGTATTTTGATTCCGCTGCTTCAAATCACATGACTAGCACAACAGTAC
CCCTAAATAATGTTCAAAAGTATAAAGGGGATCTTCATATTCAAACTGCTGATGGTAACT
CTTTACCTATTACTGCTGTTGGTGATATTTCAACCTCTCTGAATACAGTTTTTGTGTCCC
CAAAGTTGTCTACTAATCTTATATCTGTTGGCCAGTTAGTTGATAACAATTGCACcgttc
aattttcaaattctggTTGTTTTGTGCAGGATCAAGTGTCAGGGAAGATGATCGCGAAGG
GGCCTAAAGTGGGACGTCTCTTTCCTTTACTCCCATCACCTTCTCTAGTGTCAAATTATG
TCTCTTGTAATGCCGTTGATTGTAATAATCAAGTGTGGCATAAGCGGTTAGGACATCCAA
ATTCTCATGTTCTTAGTATTTTACTTAAATCTGGTTTGCTTGGGAATAAAGTTTCGAATT
CTTCAAATACAGACAATATTCATTGTGCATCTTGCAAACTTGGTAAAAGCAAAACACTTC
CTTTTCCATCACGTAAATCTCACACCACCAAAGCTTTTGAACTTGTGCATACAGATGTAT
GGGGTATTTCACCAGTGGTATCTCATCAACATTACAAGTATTTTGTAACTTTTATAGACG
ATTTCTCTCGttatacttgggtatatttcCTTCGATATAAAAGCGAGGTCTTTAAAGCAT
TTCAAACTTTCCATGCTTTAATCGAGACACAATTTTCTGCAAAAATCAGAATTTTGCAAT
CTGATTCGGGTGGTGAATATACATCAAATGAATTTCAATCTTTCCTTCAAAATCATGGAA
TCATATCACAACGATCTTGTCCAtcaactccacaacaaaatggtgtggcCGAGAGAAAGA
ATCGTCATCTT~~~~~~~~~~~~~~~~~~~~~~~~~~~~~~~~~~~~~~~~~~~~~~~~~
~~~~~~~~~~~~~~~~~~~~~~~~~~~~~~~~~~~~~~~~~~~~~~~~~~~~~~~~~~~~
~~~~~~~~~~~~~~~~~~~~~~~~~~~~~~~~~~~~~~~~~~~~~CTTGATGTCGTTCGA
ACTCTCCTCATCGAGTCTTGTGTTCCATCTCATTTTTGGTGTGAAGCCCTGTCTACTgct
gtttatttgataaacagATTACCATCTCCCACCTTAAACAATGAATCTCCCTACCTCCGT
TTATATGAAGATGCACCAGATTATTCTGATCTTCATATTTTC~~~~~~~~~~~~~~~~~~
~~~~~~~~~~~~~~~~~~~~~~~~~~~~~~~~~~~~~~~~~~~~~~~~~~~~~~~~~~~~
~~~~~~~~~~~~~~~GGAtgtgtttgttttgttcttcttcAGCCACATGAAAGGAACAAA
CTTACTGCACAATCTGTCAAGTGTGCTTTTTTAGGATACGGTGGTACCCAAAAAGGTTTT
CTTTGCTATGATCCTAATACTCGTCGTATTCGTGTGTCTAGAAATGTAATTTTCTTTGAA
AATCAGTCATTTTTTTGCACACAAATGACTTCACAACTCCCATCGATAGCTATATTGCCT
CATTTTCCCGAGTCATCAGCCCCATCACAAAGATTTAAACCAGGTCATGTTTATCATAGA
CGCACATCTCCCACTATGGCTCCTGCGACTCTTTCGGACGCACCTGATCCTGTTCTACCG
AGTTCCAATGATCCACCTCCTGTTCGGAGAAGCTCTAGAAATTCAAAACCTCCCGACAGG
TATGGTTATACAAATCCAGTAGCCATGTCCACTACTTTATCTCCCATCTCTATTCCCACT
TGTTATAAACAGGCTATGGAACATGAGTGTTGGCAACAAGCAATGGAAACAGAACTTCAA
GCTCTTGCAGAAAATCATACTTGGGACGTTGTTTCCTTGCCTCCAAATGTTAAGCCAATT
GGTAGCAAGTGGGTTTATAGTATGAAACTCAAGTCTGATGGCTCATTAGATCGATACAAA
GCTCGGCTGGTTGCACTTGGCAATAAACAAGAATATGGTATCAACTATGAAGAgacattt
gcaccagttgctAAAATGACCACTGTAAGAACCATTCTTGCTGTTGCTTCCTCTAAATCT
TGGCCTTTacatcagatggatgtcaaaaatgCTTTTTTGAATGGGGAtcttaaagaagaa
atttacaTGAAACTTCCACATGGCATGGCATGGATAGCTCCAAATAAAGTTTGCAGGTTA
AGGCGCACTTTGTATGGGTTGAGGCAGTCTCCTAGAGAATGGTTTGATAAGTTTCGCCAT
ACTCTCATCAACTTCTCTTTTACACAAAGCCAATATGATTCATCTCTCTTCTTTCATAAG
ACACAAGAAGGTATGGTCTTTCTTCTGGTCTATGTCGATGATATAATCATCACAGGCAGT
GACACTGTGCTCATATCAAAACTCAAGAATATGTTGCATAGTACATTTCAAATGAAGGAT
CTTGGGGATCTTAAGTATTTTTTGGGTCTAGAAGTTCATTCTCGAGATCAAGGTATATTC
TTAAATCAGCATaaatatgtcagagatcttatTGAGTTGGCTGGTTTAAAGGAGGCTACT
GCTGTTGATACACCAATGGAAGTGAATGTTAAATATCGAAAAGATGAAGGGGAGCTTTTG
CCTAATCCTTATTTATATAGACAATTGGTTGGTAGCCTCATCTATCTAACAATTACTAGG
CCTGATATCTCATATGCTGTCCATATAGTTAGCAGATTTATGCAATCACCTCGGCATCTT
CATCTTGTTGCAGTGAAGCGTATTATTCGATATTTAATTGGGTCACCTACGCGTGGTCTA
TTCTTTCCAAAAAATTCTGATCTTCATTTGACAGCATATAGTGATGCTGATTGGGCTGGA
TGTCCGGATACT~~~~~~~~~~~~~~~~~~~~~~~~~~~~~~~~~~~~~~~~~~~~~~~~
~~~~~~~~~~~~~~~~~~~~~~~~~~~~~~~~~~~~~~~~~~~~~~~~~~~~~~~~~~~~
~~~~~~~~~~~~~~~~~~~~~~~~~~~~~~~~~~~~~~~~~~~~~~~~~~~~~~~~~~~~
~~~~~~~~~~~~~~~~~~~~~~~~~~~~~~~~~~~~~~~~AGAAGATCTACAACTGGATG
GTGTACTTTTCTTGGAGATGCATTGATCTCTTGGAAGTGTAAAAAGCAAGATCATGTCTC
AAAATCTTCCACGGAGGCTGAATATAGAGCCATGTCTGCAGCTTGTGCTGAAATTGTTTG
GTTACGTGGCCTTCTTTCCGAGCTTGGAGCTTCTCAAATTAATCCTACTCCACTCCATGC
TGATAACAAAAGTGCCATTCAGATAGCTTCCAATCCAGTATTTCATGAACGAACAAAACA
CATCGAAGTTGATTGTCATTATATCAGAGATGCATTTACTCGTGGTGTTATTGAACTTCC
TCATGTTAGTACTAATCTTCAAACAGCTGATGTGTTTACAAAAGCTTTGACACGTCAACG
GCACAAGTTTCTTAATGGCAAATTGATGCTACTAGATTTACCAGCATCAATTTGAGGGGG
GGtgtcaatataattatcattaCAGTATAATGTAGCTGTTATTTAGTAGTTGTATATAGC
TGCTATTTACTAGCTGTAAATCAGTGATTTGTGCAGTTGTATTAGGCTTGACTTAGGCTA
ATAATTGGGGATTCTGTAGGCTGATTTCCAGGCAGATATAGTGAGATCTGCTTGCTGATT
TTTAGCGCTAATTAGCTCTGCTGTACCTATAAATACAGGAGCTTGTTTGTATAACAAATC
ATCGGAGAAATATAAGC-TTTTTCTCATATCTTTGTCATAAATGCCACAGGAAACACC
>Ty1/Copia_DcAle_f2_s0082_2962_chr4:35827645-35832374
-------------------------tgtatgtcaatataattatcattacagtataatgt
agctgttatttagtagttgtatatagctgctatttactagctgtaaatcagtgatttgtg
cagttgtattaggcttgacttaggctaataattggggattctgtaggctgatttccaggc
agatatagtgagatctgcttgctgatttttagcgctaattagctctgctgtacctataaa
tacaggagcttgtttgtataacaaatcatcggagaaatataagctttttctcatatcttt
gtcatggtatcagagctggttatttgaaaatctgctcttgtacttcttgtccaccttaat
aatcagtg----tttttttttagtcatctttcttggaattcatctcttggttcttgtttt
ttttcgaatcatgtcattggagcaatctaacaactttcttgttcgttttaatgggaagaa
ctactctgcttggtctttccaatttgagattcttgtcaagggaaaagaattatggggctt
tgttgatggaacggaatctgcacctgactccaaagaaaaggagaaacttgcgaaatggaa
ggtgaaggatgctcagataatgtcttggattctcgggagcatggaaccgtctatgattct
caatctcaggccttacaagtcttct-aaagatatgtggggttacttgaagaaagtttaca
atcaaagcaacgccgcccgacgttttcaattagagcttgagttgggacaactaagtcagg
gaagcatgacaattcaagagttttattcttcttttgagaatttgtggaatgaatacactg
atattgtgtatgagagtgtttctgctgaaggactag------------------------
------------------------------------------------------------
------------------------------------------------------------
------------------------------------------------------------
------------------------------------------------------------
------------------------------------------------------------
------------------------------------------------------------
------------------------------------------------------------
------------------------------------------------------------
------------------------------------------------------------
------------------------------------------------------------
------------------------------------------------------------
------------------------------------------------------------
------------------------------------------------------------
------------------------------------------------------------
------------------------------------------------------------
------------------------------------------------------------
------------------ttgctgtccaaagtgtacacgagacgagcaaacgtgatcagt
ttttaatgaaattgcggggagattttgaaccagtcaggtccaacctcatgaatagaaatc
cagttccttcaatcgatacttgcataggtgagctttttcgagaagaacaacggctcatga
cacaaactttcatcgatcagaaatcacagaattcttctccaattcctgttgcatatgttg
cccaaggaaagcatagaggtggaagagatatgagtaatatccaatgctacagttgcaaag
gatttggacatgttgctactaattgcactaaaaaattctgcaattattgcaagaaagctg
ggcatactattaaagattgtccaatccggcctccgaagaaatctgagactgcttacaatg
tctcagttggatcctcaaatgctccgaactttggtcagtcctctgttactcctgaaatga
tccagcagatgatagttaatgcattttcaactttaggaatttcaggtaacaaaaattctg
cccataagccttggtattttgattccgctgcttcaaatcacatgactagcacaacagtac
ccctaaataatgttcaaaagtataaaggggatcttcatattcaaactgctgatggtaact
ctttacctattactgctgttggtgatatttcaacctctctgaatacagtttttgtgtccc
caaagttgtctactaatcttatatctgttggccagttagttgataacaattgcaccgttc
aattttcaaattctggttgttttgtgcaggatcaagtgtcagggaagatgatcgcgaagg
ggcctaaagtgggacgtctctttcctttactcccatcaccttctctagtgtcaaattatg
tctcttgtaatgccgttgattgtaataatcaagtgtggcataagcggttaggacatccaa
attctcatgttcttagtattttacttaaatctggtttgcttgggaataaagtttcgaatt
cttcaaatacagacaatattcattgtgcatcttgcaaacttggtaaaagcaaaacacttc
cttttccatcacgtaaatctcacaccaccaaagcttttgaacttgtgcatacagatgtat
ggggtatttcaccagtggtatctcatcaacattacaagtattttgtaacttttatagacg
atttctctcgttatacttgggtatatttccttcgatataaaagcgaggtctttaaagcat
ttcaaactttccatgctttaatcgagacacaattttctgcaaaaatcagaattttgcaat
ctgattcgggtggtgaatatacatcaaatgaatttcaatctttccttcaaaatcatggaa
tcatatcacaacgatcttgtccatcaactccacaacaaaatggtgtggccgagagaaaga
atcgtcatctt~~~~~~~~~~~~~~~~~~~~~~~~~~~~~~~~~~~~~~~~~~~~~~~~~
~~~~~~~~~~~~~~~~~~~~~~~~~~~~~~~~~~~~~~~~~~~~~~~~~~~~~~~~~~~~
~~~~~~~~~~~~~~~~~~~~~~~~~~~~~~~~~~~~~~~~~~~~~cttgatgtcgttcga
actctcctcatcgagtcttgtgttccatctcatttttggtgtgaagccctgtctactgct
gtttatttgataaacagattaccatctcccaccttaaacaatgaatctccctacctccgt
ttatatgaagatgcaccagattattctgatcttcatattttc~~~~~~~~~~~~~~~~~~
~~~~~~~~~~~~~~~~~~~~~~~~~~~~~~~~~~~~~~~~~~~~~~~~~~~~~~~~~~~~
~~~~~~~~~~~~~~~ggatgtgtttgttttgttcttcttcagccacatgaaaggaacaaa
cttactgcacaatctgtcaagtgtgcttttttaggatacggtggtacccaaaaaggtttt
ctttgctatgatcctaatactcgtcgtattcgtgtgtctagaaatgtaattttctttgaa
aatcagtcatttttttgcacacaaatgacttcacaactcccatcgatagctatattgcct
cattttcccgagtcatcagccccatcacaaagatttaaaccaggtcatgtttatcataga
cgcacatctcccactatggctcctgcgactctttcggacgcacctgatcctgttctaccg
agttccaatgatccacctcctgttcggagaagctctagaaattcaaaacctcccgacagg
tatggttatacaaatccagtagccatgtccactactttatctcccatctctattcccact
tgttataaacaggctatggaacatgagtgttggcaacaagcaatggaaacagaacttcaa
gctcttgcagaaaatcatacttgggacgttgtttccttgcctccaaatgttaagccaatt
ggtagcaagtgggtttatagtatgaaactcaagtctgatggctcattagatcgatacaaa
gctcggctggttgcacttggcaataaacaagaatatggtatcaactatgaagagacattt
gcaccagttgctaaaatgaccactgtaagaaccattcttgctgttgcttcctctaaatct
tggcctttacatcagatggatgtcaaaaatgcttttttgaatggggatcttaaagaagaa
atttacatgaaacttccacatggcatggcatggatagctccaaataaagtttgcaggtta
aggcgcactttgtatgggttgaggcagtctcctagagaatggtttgataagtttcgccat
actctcatcaacttctcttttacacaaagccaatatgattcatctctcttctttcataag
acacaagaaggtatggtctttcttctggtctatgtcgatgatataatcatcacaggcagt
gacactgtgctcatatcaaaactcaagaatatgttgcatagtacatttcaaatgaaggat
cttggggatcttaagtattttttgggtctagaagttcattctcgagatcaaggtatattc
ttaaatcagcataaatatgtcagagatcttattgagttggctggtttaaaggaggctact
gctgttgatacaccaatggaagtgaatgttaaatatcgaaaagatgaaggggagcttttg
cctaatccttatttatatagacaattggttggtagcctcatctatctaacaattactagg
cctgatatctcatatgctgtccatatagttagcagatttatgcaatcacctcggcatctt
catcttgttgcagtgaagcgtattattcgatatttaattgggtcacctacgcgtggtcta
ttctttccaaaaaattctgatcttcatttgacagcatatagtgatgctgattgggctgga
tgtccggatact~~~~~~~~~~~~~~~~~~~~~~~~~~~~~~~~~~~~~~~~~~~~~~~~
~~~~~~~~~~~~~~~~~~~~~~~~~~~~~~~~~~~~~~~~~~~~~~~~~~~~~~~~~~~~
~~~~~~~~~~~~~~~~~~~~~~~~~~~~~~~~~~~~~~~~~~~~~~~~~~~~~~~~~~~~
~~~~~~~~~~~~~~~~~~~~~~~~~~~~~~~~~~~~~~~~agaagatctacaactggatg
gtgtacttttcttggagatgcattgatctcttggaagtgtaaaaagcaagatcatgtctc
aaaatcttccacggaggctgaatatagagccatgtctgcagcttgtgctgaaattgtttg
gttacgtggccttctttccgagcttggagcttctcaaattaatcctactccactccatgc
tgataacaaaagtgccattcagatagcttccaatccagtatttcatgaacgaacaaaaca
catcgaagttgattgtcattatatcagagatgcatttactcgtggtgttattgaacttcc
tcatgttagtactaatcttcaaacagctgatgtgtttacaaaagctttgacacgtcaacg
gcacaagtttcttaatggcaaattgatgctactagatttaccagcatcaatttgaggggg
ggtgtcaatataattatcattacagtataatgtagctgttatttagtagttgtatatagc
tgctatttactagctgtaaatcagtgatttgtgcagttgtattaggcttgacttaggcta
ataattggggattctgtaggctgatttccaggcagatatagtgagatctgcttgctgatt
tttagcgctaattagctctgctgtacctataaatacaggagcttgtttgtataacaaatc
atcggagaaatataagc-tttttctcatatctttgtca
>NC_030384.1 Daucus carota subsp. sativus cultivar DH1 chromosome 4, ASM162521v1, whole genome shotgun sequence Positions 35827625 to 35832394
-----TGTACAGTTAGATGAATCGATGtatgtcaatataattatcattaCAGTATAATGT
AGCTGTTATTTAGTAGTTGTATATAGCTGCTATTTACTAGCTGTAAATCAGTGATTTGTG
CAGTTGTATTAGGCTTGACTTAGGCTAATAATTGGGGATTCTGTAGGCTGATTTCCAGGC
AGATATAGTGAGATCTGCTTGCTGATTTTTAGCGCTAATTAGCTCTGCTGTACCTATAAA
TACAGGAGCTTGTTTGTATAACAAATCATCGGAGAAATATAAGCTTTTTCTCATATCTTt
gtcatggtatcagagctggtTATTTGAAAATCTGCTCTTGTACTTCTTGTCCACCTTAAT
AATCAGTG----TTTTTTTTTAGTCATCTTTCTTGGAATTCATCTCTTGGTTCTTGTTTT
TTTTCGAATCATGTCATTGGAGCAATCTAACAACTTTCTTGTTCGTTTTAATGGGAAGAA
CTACTCTGCTTGGTCTTTCCAATTTGAGATTCTTGTCAAGGGAAAAGAATTATGGGGCTT
TGTTGATGGAACGGAATCTGCACCTGACTCCAAAGAAAAGGAGAAACTTGCGAAATGGAA
GGTGAAGGATGCTCAGATAATGTCTTGGATTCTCGGGAGCATGGAACCGTCTATGATTCT
CAATCTCAGGCCTTACAAGTCTTCT-AAAGATATGTGGGGTTACTTGAAGAAAGTTTACA
ATCAAAGCAACGCCGCCCGACGTTTTCAATTAGAGCTTGAGTTGGGACAACTAAGTCAGG
GAAGCATGACAATTCAAGAGTTTTATTCTTCTTTTGAGAATTTGTGGAATGAATACACTG
ATATTGTGTATGAGAGTGTTTCTGCTGAAGGACTAG------------------------
------------------------------------------------------------
------------------------------------------------------------
------------------------------------------------------------
------------------------------------------------------------
------------------------------------------------------------
------------------------------------------------------------
------------------------------------------------------------
------------------------------------------------------------
------------------------------------------------------------
------------------------------------------------------------
------------------------------------------------------------
------------------------------------------------------------
------------------------------------------------------------
------------------------------------------------------------
------------------------------------------------------------
------------------------------------------------------------
------------------TTGCTGTCCAAAGTGTACACGAGACGAGCAAACGTGATCAGT
TTTTAATGAAATTGCGGGGAGATTTTGAACCAGTCAGGTCCAACCTCATGAATAGAAATC
CAGTTCCTTCAATCGATACTTGCATAGGTGAGCTTTTTCGAGAAGAACAACGGCTCATGA
CACAAACTTTCATCGATCAGAAATCACAGAATTCTTCTCCAATTCCTGTTGCATATGTTG
CCCAAGGAAAGCATAGAGGTGGAAGAGATATGAGTAATATCCAATGCTACAGTTGCAAAG
GATTTGGACATGTTGCTACTAATTGCACTAAAAAATTCTGCAATTATTGCAAGAAAGCTG
GGCATACTATTAAAGATTGTCCAATCCGGCCTCCGAAGAAATCTGAGACTGCTTACAATG
TCTCAGTTGGATCCTCAAATGCTCCGAACTTTGGTCAGTCCTCTGTTACTCCTGAAATGA
TCCAGCAGATGATAGTTAATGCATTTTCAACTTTAGGAATTTCAGGTAACAAAAATTCTG
CCCATAAGCCTTGGTATTTTGATTCCGCTGCTTCAAATCACATGACTAGCACAACAGTAC
CCCTAAATAATGTTCAAAAGTATAAAGGGGATCTTCATATTCAAACTGCTGATGGTAACT
CTTTACCTATTACTGCTGTTGGTGATATTTCAACCTCTCTGAATACAGTTTTTGTGTCCC
CAAAGTTGTCTACTAATCTTATATCTGTTGGCCAGTTAGTTGATAACAATTGCACcgttc
aattttcaaattctggTTGTTTTGTGCAGGATCAAGTGTCAGGGAAGATGATCGCGAAGG
GGCCTAAAGTGGGACGTCTCTTTCCTTTACTCCCATCACCTTCTCTAGTGTCAAATTATG
TCTCTTGTAATGCCGTTGATTGTAATAATCAAGTGTGGCATAAGCGGTTAGGACATCCAA
ATTCTCATGTTCTTAGTATTTTACTTAAATCTGGTTTGCTTGGGAATAAAGTTTCGAATT
CTTCAAATACAGACAATATTCATTGTGCATCTTGCAAACTTGGTAAAAGCAAAACACTTC
CTTTTCCATCACGTAAATCTCACACCACCAAAGCTTTTGAACTTGTGCATACAGATGTAT
GGGGTATTTCACCAGTGGTATCTCATCAACATTACAAGTATTTTGTAACTTTTATAGACG
ATTTCTCTCGttatacttgggtatatttcCTTCGATATAAAAGCGAGGTCTTTAAAGCAT
TTCAAACTTTCCATGCTTTAATCGAGACACAATTTTCTGCAAAAATCAGAATTTTGCAAT
CTGATTCGGGTGGTGAATATACATCAAATGAATTTCAATCTTTCCTTCAAAATCATGGAA
TCATATCACAACGATCTTGTCCAtcaactccacaacaaaatggtgtggcCGAGAGAAAGA
ATCGTCATCTT~~~~~~~~~~~~~~~~~~~~~~~~~~~~~~~~~~~~~~~~~~~~~~~~~
~~~~~~~~~~~~~~~~~~~~~~~~~~~~~~~~~~~~~~~~~~~~~~~~~~~~~~~~~~~~
~~~~~~~~~~~~~~~~~~~~~~~~~~~~~~~~~~~~~~~~~~~~~CTTGATGTCGTTCGA
ACTCTCCTCATCGAGTCTTGTGTTCCATCTCATTTTTGGTGTGAAGCCCTGTCTACTgct
gtttatttgataaacagATTACCATCTCCCACCTTAAACAATGAATCTCCCTACCTCCGT
TTATATGAAGATGCACCAGATTATTCTGATCTTCATATTTTC~~~~~~~~~~~~~~~~~~
~~~~~~~~~~~~~~~~~~~~~~~~~~~~~~~~~~~~~~~~~~~~~~~~~~~~~~~~~~~~
~~~~~~~~~~~~~~~GGAtgtgtttgttttgttcttcttcAGCCACATGAAAGGAACAAA
CTTACTGCACAATCTGTCAAGTGTGCTTTTTTAGGATACGGTGGTACCCAAAAAGGTTTT
CTTTGCTATGATCCTAATACTCGTCGTATTCGTGTGTCTAGAAATGTAATTTTCTTTGAA
AATCAGTCATTTTTTTGCACACAAATGACTTCACAACTCCCATCGATAGCTATATTGCCT
CATTTTCCCGAGTCATCAGCCCCATCACAAAGATTTAAACCAGGTCATGTTTATCATAGA
CGCACATCTCCCACTATGGCTCCTGCGACTCTTTCGGACGCACCTGATCCTGTTCTACCG
AGTTCCAATGATCCACCTCCTGTTCGGAGAAGCTCTAGAAATTCAAAACCTCCCGACAGG
TATGGTTATACAAATCCAGTAGCCATGTCCACTACTTTATCTCCCATCTCTATTCCCACT
TGTTATAAACAGGCTATGGAACATGAGTGTTGGCAACAAGCAATGGAAACAGAACTTCAA
GCTCTTGCAGAAAATCATACTTGGGACGTTGTTTCCTTGCCTCCAAATGTTAAGCCAATT
GGTAGCAAGTGGGTTTATAGTATGAAACTCAAGTCTGATGGCTCATTAGATCGATACAAA
GCTCGGCTGGTTGCACTTGGCAATAAACAAGAATATGGTATCAACTATGAAGAgacattt
gcaccagttgctAAAATGACCACTGTAAGAACCATTCTTGCTGTTGCTTCCTCTAAATCT
TGGCCTTTacatcagatggatgtcaaaaatgCTTTTTTGAATGGGGAtcttaaagaagaa
atttacaTGAAACTTCCACATGGCATGGCATGGATAGCTCCAAATAAAGTTTGCAGGTTA
AGGCGCACTTTGTATGGGTTGAGGCAGTCTCCTAGAGAATGGTTTGATAAGTTTCGCCAT
ACTCTCATCAACTTCTCTTTTACACAAAGCCAATATGATTCATCTCTCTTCTTTCATAAG
ACACAAGAAGGTATGGTCTTTCTTCTGGTCTATGTCGATGATATAATCATCACAGGCAGT
GACACTGTGCTCATATCAAAACTCAAGAATATGTTGCATAGTACATTTCAAATGAAGGAT
CTTGGGGATCTTAAGTATTTTTTGGGTCTAGAAGTTCATTCTCGAGATCAAGGTATATTC
TTAAATCAGCATaaatatgtcagagatcttatTGAGTTGGCTGGTTTAAAGGAGGCTACT
GCTGTTGATACACCAATGGAAGTGAATGTTAAATATCGAAAAGATGAAGGGGAGCTTTTG
CCTAATCCTTATTTATATAGACAATTGGTTGGTAGCCTCATCTATCTAACAATTACTAGG
CCTGATATCTCATATGCTGTCCATATAGTTAGCAGATTTATGCAATCACCTCGGCATCTT
CATCTTGTTGCAGTGAAGCGTATTATTCGATATTTAATTGGGTCACCTACGCGTGGTCTA
TTCTTTCCAAAAAATTCTGATCTTCATTTGACAGCATATAGTGATGCTGATTGGGCTGGA
TGTCCGGATACT~~~~~~~~~~~~~~~~~~~~~~~~~~~~~~~~~~~~~~~~~~~~~~~~
~~~~~~~~~~~~~~~~~~~~~~~~~~~~~~~~~~~~~~~~~~~~~~~~~~~~~~~~~~~~
~~~~~~~~~~~~~~~~~~~~~~~~~~~~~~~~~~~~~~~~~~~~~~~~~~~~~~~~~~~~
~~~~~~~~~~~~~~~~~~~~~~~~~~~~~~~~~~~~~~~~AGAAGATCTACAACTGGATG
GTGTACTTTTCTTGGAGATGCATTGATCTCTTGGAAGTGTAAAAAGCAAGATCATGTCTC
AAAATCTTCCACGGAGGCTGAATATAGAGCCATGTCTGCAGCTTGTGCTGAAATTGTTTG
GTTACGTGGCCTTCTTTCCGAGCTTGGAGCTTCTCAAATTAATCCTACTCCACTCCATGC
TGATAACAAAAGTGCCATTCAGATAGCTTCCAATCCAGTATTTCATGAACGAACAAAACA
CATCGAAGTTGATTGTCATTATATCAGAGATGCATTTACTCGTGGTGTTATTGAACTTCC
TCATGTTAGTACTAATCTTCAAACAGCTGATGTGTTTACAAAAGCTTTGACACGTCAACG
GCACAAGTTTCTTAATGGCAAATTGATGCTACTAGATTTACCAGCATCAATTTGAGGGGG
GGtgtcaatataattatcattaCAGTATAATGTAGCTGTTATTTAGTAGTTGTATATAGC
TGCTATTTACTAGCTGTAAATCAGTGATTTGTGCAGTTGTATTAGGCTTGACTTAGGCTA
ATAATTGGGGATTCTGTAGGCTGATTTCCAGGCAGATATAGTGAGATCTGCTTGCTGATT
TTTAGCGCTAATTAGCTCTGCTGTACCTATAAATACAGGAGCTTGTTTGTATAACAAATC
ATCGGAGAAATATAAGC-TTTTTCTCATATCTTTGTCAGACCGAGGTGCAAGGTCTGC
>reverse_complement of Ty1/Copia_DcAle_f2_s0082_3362_chr5:8967214-8971939
-----------------------------tgtcaatataattatcattacagtataatgt
agctgttatttagtagttgtatatagctgttatttactagctgtaaatcagtgatttgta
cagttgtattaggcttgacttaggctaataattggggattctgtaggctgatttccaggc
agatatagtgagatctgcttgctgatttttagcgctaattagctctgctgtacctataaa
tacaggagcttgtttgtataacaaatcatcggagaaatataagctttttctcatatcttt
gtcatggtatcagagctggttatttgaaaatctgctcttgtacttcttgtccaccttaat
aatcagtg----tttttttttagtcatctttcttggaattcatctcttggttcttgtttt
ttttcgaatcatgtcattggagcaatctaacaactttcttgttcgttttaatgggaagaa
ctactctgcttggtctttccaatttgagattcttgtcaagggaaaagaattatggggctt
tgttgatggaacggaatctgcacctgactccaaagaaaaggagaaacttgcgaaatggaa
ggtgaaggatgctcagataatgtcttggattctcgggagcatggaaccgtctatgattct
caatctcaggccttacaagtcttct-aaagatatgtggggttacttgaagaaagtttaca
atcaaagcaacgccgcccgacgttttcaattagagcttgagttgggacaactaagtcagg
gaagcatgacaattcaagagttttattcttcttttgagaatttgtggaatgaatacactg
atattgtgtatgagagtgtttctgctgaaggactag------------------------
------------------------------------------------------------
------------------------------------------------------------
------------------------------------------------------------
------------------------------------------------------------
------------------------------------------------------------
------------------------------------------------------------
------------------------------------------------------------
------------------------------------------------------------
------------------------------------------------------------
------------------------------------------------------------
------------------------------------------------------------
------------------------------------------------------------
------------------------------------------------------------
------------------------------------------------------------
------------------------------------------------------------
------------------------------------------------------------
------------------ttgctgtccaaagtgtacacgagacgagcaaacgtgatcagt
ttttaatgaaattgcggggagattttgaaccagtcaggtccaacctcatgaatagaaatc
cagttccttcaatcgatacttgcataggtgagctttttcgagaagaacaacggctcatga
cacaaactttcatcgatcagaaatcacagaattcttctccaattcctgttgcatatgttg
cccaaggaaagcatagaggtggaagagatatgagtaatatccaatgctacagttgcaaag
gatttggacatgttgctactaattgcactaaaaaattctgcaattattgcaagaaagctg
ggcatactattaaagattgtccaatccggcctccgaagaaatctgagactgcttacaatg
tctcagttggatcctcaaatgctccgaactttggtcagtcctctgttactcctgaaatga
tccagcagatgatagttaatgcattttcaactttaggaatttcaggtaacaaaaattctg
cccataagccttggtattttgattccgctgcttcaaatcacatgactagcacaacagtac
ccctaaataatgttcaaaagtataaaggggatcttcatattcaaactgctgatggtaact
ctttacctattactgctgttggtgatatttcaacctctctgaatacagtttttgtgtccc
caaagttgtctactaatcttatatctgttggccagttagttgataacaattgcaccgttc
aattttcaaattctggttgttttgtgcaggatcaagtgtcagggaagatgatcgcgaagg
ggcctaaagtgggacgtctctttcctttactcccatcaccttctctagtgtcaaattatg
tctcttgtaatgccgttgattgtaataatcaagtgtggcataagcggttaggacatccaa
attctcatgttcttagtattttacttaaatctggtttgcttgggaataaagtttcgaatt
cttcaaatacagacaatattcattgtgcatcttgcaaacttggtaaaagcaaaacacttc
cttttccatcacgtaaatctcacaccaccaaagcttttgaacttgtgcatacagatgtat
ggggtatttcaccagtggtatctcatcaacattacaagtattttgtaacttttatagacg
atttctctcgttatacttgggtatatttccttcgatataaaagcgaggtctttaaagcat
ttcaaactttccatgctttaatcgagacacaattttctgcaaaaatcagaattttgcaat
ctgattcgggtggtgaatatacatcaaatgaatttcaatctttccttcaaaatcatggaa
tcatatcacaacgatcttgtccatcaactccacaacaaaatggtgtggccgagagaaaga
atcgtcatctt~~~~~~~~~~~~~~~~~~~~~~~~~~~~~~~~~~~~~~~~~~~~~~~~~
~~~~~~~~~~~~~~~~~~~~~~~~~~~~~~~~~~~~~~~~~~~~~~~~~~~~~~~~~~~~
~~~~~~~~~~~~~~~~~~~~~~~~~~~~~~~~~~~~~~~~~~~~~cttgatgtcgttcga
actctcctcatcgagtcttgtgttccatctcatttttggtgtgaagccctgtctactgct
gtttatttgataaacagattaccatctcccaccttaaacaatgaatctccctacctccgt
ttatatgaagatgcaccagattattctgatcttcatattttc~~~~~~~~~~~~~~~~~~
~~~~~~~~~~~~~~~~~~~~~~~~~~~~~~~~~~~~~~~~~~~~~~~~~~~~~~~~~~~~
~~~~~~~~~~~~~~~ggatgtgtttgttttgttcttcttcagccacatgaaaggaacaaa
cttactgcacaatctgtcaagtgtgcttttttaggatacggtggtacccaaaaaggtttt
ctttgctatgatcctaatactcgtcgtattcgtgtgtctagaaatgtaattttctttgaa
aatcagtcatttttttgcacacaaatgacttcacaactcccatcgatagctatattgcct
cattttcccgagtcatcagccccatcacaaagatttaaaccaggtcatgtttatcataga
cgcacatctcccactatggctcctgcgactctttcggacgcacctgatcctgttctaccg
agttccaatgatccacctcctgttcggagaagctctagaaattcaaaacctcccgacagg
tatggttatacaaatccagtagccatgtccactactttatctcccatctctattcccact
tgttataaacaggctatggaacatgagtgttggcaacaagcaatggaaacagaacttcaa
gctcttgcagaaaatcatacttgggacgttgtttccttgcctccaaatgttaagccaatt
ggtagcaagtgggtttatagtatgaaactcaagtctgatggctcattagatcgatacaaa
gctcggctggttgcacttggcaataaacaagaatatggtatcaactatgaagagacattt
gcaccagttgctaaaatgaccactgtaagaaccattcttgctgttgcttcctctaaatct
tggcctttacatcagatggatgtcaaaaatgcttttttgaatggggatcttaaagaagaa
atttacatgaaacttccacatggcatggcatggatagctccaaataaagtttgcaggtta
aggcgcactttgtatgggttgaggcagtctcctagagaatggtttgataagtttcgccat
actctcatcaacttctcttttacacaaagccaatatgattcatctctcttctttcataag
acacaagaaggtatggtctttcttctggtctatgtcgatgatataatcatcacaggcagt
gacactgtgctcatatcaaaactcaagaatatgttgcatagtacatttcaaatgaaggat
cttggggatcttaagtattttttgggtctagaagttcattctcgagatcaaggtatattc
ttaaatcagcataaatatgtcagagatcttattgagttggctggtttaaaggaggctact
gctgttgatacaccaatggaagtgaatgttaaatatcgaaaagatgaaggggagcttttg
cctaatccttatttatatagacaattggttggtagcctcatctatctaacaattactagg
cctgatatctcatatgctgtccatatagttagcagatttatgcaatcacctcggcatctt
catcttgttgcagtgaagcgtattattcgatatttaattgggtcacctacgcgtggtcta
ttctttccaaaaaattctgatcttcatttgacagcatatagtgatgctgattgggctgga
tgtccggatact~~~~~~~~~~~~~~~~~~~~~~~~~~~~~~~~~~~~~~~~~~~~~~~~
~~~~~~~~~~~~~~~~~~~~~~~~~~~~~~~~~~~~~~~~~~~~~~~~~~~~~~~~~~~~
~~~~~~~~~~~~~~~~~~~~~~~~~~~~~~~~~~~~~~~~~~~~~~~~~~~~~~~~~~~~
~~~~~~~~~~~~~~~~~~~~~~~~~~~~~~~~~~~~~~~~agaagatctacaactggatg
gtgtacttttcttggagatgcattgatctcttggaagtgtaaaaagcaagatcatgtctc
aaaatcttccacggaggctgaatatagagccatgtctgcagcttgtgctgaaattgtttg
gttacgtggccttctttccgagcttggagcttctcaaattaatcctactccactccatgc
tgataacaaaagtgccattcagatagcttccaatccagtatttcatgaacgaacaaaaca
catcgaagttgattgtcattatatcagagatgcatttactcgtggtgttattgaacttcc
tcatgttagtactaatcttcaaacagctgatgtgtttacaaaagctttgacacgtcaacg
gcacaagtttcttaatggcaaattgatgctactagatttaccagcatcaatttgaggggg
ggtgtcaatataattatcattacagtataatgtagctgttatttagtagttgtatatagc
tgctatttactagctgtaaatcagtgatttgtgcagttgtattaggcttgacttaggcta
ataattggggattctgtaggctgatttccaggcagatatagtgagatctgcttgctgatt
tttagcgctaattagctctgctgtacctataaatacaggagcttgtttgtataacaaatc
atcggagaaatataagc-tttttctcatatctttgtca
>reverse_complement of NC_030385.1 Daucus carota subsp. sativus cultivar DH1 chromosome 5, ASM162521v1, whole genome shotgun sequence Positions 8967194 to 8971959
---------AGCAATGGAGCTTCTGTAtatgtcaatataattatcattaCAGTATAATGT
AGCTGTTATTTAGTAGTTGTATATAGCTGTTATTTACTAGCTGTAAATCAGTGATTTGTA
CAGTTGTATTAGGCTTGACTTAGGCTAATAATTGGGGATTCTGTAGGCTGATTTCCAGGC
AGATATAGTGAGATCTGCTTGCTGATTTTTAGCGCTAATTAGCTCTGCTGTACCTATAAA
TACAGGAGCTTGTTTGTATAACAAATCATCGGAGAAATATAAGCTTTTTCTCATATCTTt
gtcatggtatcagagctggtTATTTGAAAATCTGCTCTTGTACTTCTTGTCCACCTTAAT
AATCAGTG----TTTTTTTTTAGTCATCTTTCTTGGAATTCATCTCTTGGTTCTTGTTTT
TTTTCGAATCATGTCATTGGAGCAATCTAACAACTTTCTTGTTCGTTTTAATGGGAAGAA
CTACTCTGCTTGGTCTTTCCAATTTGAGATTCTTGTCAAGGGAAAAGAATTATGGGGCTT
TGTTGATGGAACGGAATCTGCACCTGACTCCAAAGAAAAGGAGAAACTTGCGAAATGGAA
GGTGAAGGATGCTCAGATAATGTCTTGGATTCTCGGGAGCATGGAACCGTCTATGATTCT
CAATCTCAGGCCTTACAAGTCTTCT-AAAGATATGTGGGGTTACTTGAAGAAAGTTTACA
ATCAAAGCAACGCCGCCCGACGTTTTCAATTAGAGCTTGAGTTGGGACAACTAAGTCAGG
GAAGCATGACAATTCAAGAGTTTTATTCTTCTTTTGAGAATTTGTGGAATGAATACACTG
ATATTGTGTATGAGAGTGTTTCTGCTGAAGGACTAG------------------------
------------------------------------------------------------
------------------------------------------------------------
------------------------------------------------------------
------------------------------------------------------------
------------------------------------------------------------
------------------------------------------------------------
------------------------------------------------------------
------------------------------------------------------------
------------------------------------------------------------
------------------------------------------------------------
------------------------------------------------------------
------------------------------------------------------------
------------------------------------------------------------
------------------------------------------------------------
------------------------------------------------------------
------------------------------------------------------------
------------------TTGCTGTCCAAAGTGTACACGAGACGAGCAAACGTGATCAGT
TTTTAATGAAATTGCGGGGAGATTTTGAACCAGTCAGGTCCAACCTCATGAATAGAAATC
CAGTTCCTTCAATCGATACTTGCATAGGTGAGCTTTTTCGAGAAGAACAACGGCTCATGA
CACAAACTTTCATCGATCAGAAATCACAGAATTCTTCTCCAATTCCTGTTGCATATGTTG
CCCAAGGAAAGCATAGAGGTGGAAGAGATATGAGTAATATCCAATGCTACAGTTGCAAAG
GATTTGGACATGTTGCTACTAATTGCACTAAAAAATTCTGCAATTATTGCAAGAAAGCTG
GGCATACTATTAAAGATTGTCCAATCCGGCCTCCGAAGAAATCTGAGACTGCTTACAATG
TCTCAGTTGGATCCTCAAATGCTCCGAACTTTGGTCAGTCCTCTGTTACTCCTGAAATGA
TCCAGCAGATGATAGTTAATGCATTTTCAACTTTAGGAATTTCAGGTAACAAAAATTCTG
CCCATAAGCCTTGGTATTTTGATTCCGCTGCTTCAAATCACATGACTAGCACAACAGTAC
CCCTAAATAATGTTCAAAAGTATAAAGGGGATCTTCATATTCAAACTGCTGATGGTAACT
CTTTACCTATTACTGCTGTTGGTGATATTTCAACCTCTCTGAATACAGTTTTTGTGTCCC
CAAAGTTGTCTACTAATCTTATATCTGTTGGCCAGTTAGTTGATAACAATTGCACcgttc
aattttcaaattctggTTGTTTTGTGCAGGATCAAGTGTCAGGGAAGATGATCGCGAAGG
GGCCTAAAGTGGGACGTCTCTTTCCTTTACTCCCATCACCTTCTCTAGTGTCAAATTATG
TCTCTTGTAATGCCGTTGATTGTAATAATCAAGTGTGGCATAAGCGGTTAGGACATCCAA
ATTCTCATGTTCTTAGTATTTTACTTAAATCTGGTTTGCTTGGGAATAAAGTTTCGAATT
CTTCAAATACAGACAATATTCATTGTGCATCTTGCAAACTTGGTAAAAGCAAAACACTTC
CTTTTCCATCACGTAAATCTCACACCACCAAAGCTTTTGAACTTGTGCATACAGATGTAT
GGGGTATTTCACCAGTGGTATCTCATCAACATTACAAGTATTTTGTAACTTTTATAGACG
ATTTCTCTCGttatacttgggtatatttcCTTCGATATAAAAGCGAGGTCTTTAAAGCAT
TTCAAACTTTCCATGCTTTAATCGAGACACAATTTTCTGCAAAAATCAGAATTTTGCAAT
CTGATTCGGGTGGTGAATATACATCAAATGAATTTCAATCTTTCCTTCAAAATCATGGAA
TCATATCACAACGATCTTGTCCAtcaactccacaacaaaatggtgtggcCGAGAGAAAGA
ATCGTCATCTT~~~~~~~~~~~~~~~~~~~~~~~~~~~~~~~~~~~~~~~~~~~~~~~~~
~~~~~~~~~~~~~~~~~~~~~~~~~~~~~~~~~~~~~~~~~~~~~~~~~~~~~~~~~~~~
~~~~~~~~~~~~~~~~~~~~~~~~~~~~~~~~~~~~~~~~~~~~~CTTGATGTCGTTCGA
ACTCTCCTCATCGAGTCTTGTGTTCCATCTCATTTTTGGTGTGAAGCCCTGTCTACTgct
gtttatttgataaacagATTACCATCTCCCACCTTAAACAATGAATCTCCCTACCTCCGT
TTATATGAAGATGCACCAGATTATTCTGATCTTCATATTTTC~~~~~~~~~~~~~~~~~~
~~~~~~~~~~~~~~~~~~~~~~~~~~~~~~~~~~~~~~~~~~~~~~~~~~~~~~~~~~~~
~~~~~~~~~~~~~~~GGAtgtgtttgttttgttcttcttcAGCCACATGAAAGGAACAAA
CTTACTGCACAATCTGTCAAGTGTGCTTTTTTAGGATACGGTGGTACCCAAAAAGGTTTT
CTTTGCTATGATCCTAATACTCGTCGTATTCGTGTGTCTAGAAATGTAATTTTCTTTGAA
AATCAGTCATTTTTTTGCACACAAATGACTTCACAACTCCCATCGATAGCTATATTGCCT
CATTTTCCCGAGTCATCAGCCCCATCACAAAGATTTAAACCAGGTCATGTTTATCATAGA
CGCACATCTCCCACTATGGCTCCTGCGACTCTTTCGGACGCACCTGATCCTGTTCTACCG
AGTTCCAATGATCCACCTCCTGTTCGGAGAAGCTCTAGAAATTCAAAACCTCCCGACAGG
TATGGTTATACAAATCCAGTAGCCATGTCCACTACTTTATCTCCCATCTCTATTCCCACT
TGTTATAAACAGGCTATGGAACATGAGTGTTGGCAACAAGCAATGGAAACAGAACTTCAA
GCTCTTGCAGAAAATCATACTTGGGACGTTGTTTCCTTGCCTCCAAATGTTAAGCCAATT
GGTAGCAAGTGGGTTTATAGTATGAAACTCAAGTCTGATGGCTCATTAGATCGATACAAA
GCTCGGCTGGTTGCACTTGGCAATAAACAAGAATATGGTATCAACTATGAAGAgacattt
gcaccagttgctAAAATGACCACTGTAAGAACCATTCTTGCTGTTGCTTCCTCTAAATCT
TGGCCTTTacatcagatggatgtcaaaaatgCTTTTTTGAATGGGGAtcttaaagaagaa
atttacaTGAAACTTCCACATGGCATGGCATGGATAGCTCCAAATAAAGTTTGCAGGTTA
AGGCGCACTTTGTATGGGTTGAGGCAGTCTCCTAGAGAATGGTTTGATAAGTTTCGCCAT
ACTCTCATCAACTTCTCTTTTACACAAAGCCAATATGATTCATCTCTCTTCTTTCATAAG
ACACAAGAAGGTATGGTCTTTCTTCTGGTCTATGTCGATGATATAATCATCACAGGCAGT
GACACTGTGCTCATATCAAAACTCAAGAATATGTTGCATAGTACATTTCAAATGAAGGAT
CTTGGGGATCTTAAGTATTTTTTGGGTCTAGAAGTTCATTCTCGAGATCAAGGTATATTC
TTAAATCAGCATaaatatgtcagagatcttatTGAGTTGGCTGGTTTAAAGGAGGCTACT
GCTGTTGATACACCAATGGAAGTGAATGTTAAATATCGAAAAGATGAAGGGGAGCTTTTG
CCTAATCCTTATTTATATAGACAATTGGTTGGTAGCCTCATCTATCTAACAATTACTAGG
CCTGATATCTCATATGCTGTCCATATAGTTAGCAGATTTATGCAATCACCTCGGCATCTT
CATCTTGTTGCAGTGAAGCGTATTATTCGATATTTAATTGGGTCACCTACGCGTGGTCTA
TTCTTTCCAAAAAATTCTGATCTTCATTTGACAGCATATAGTGATGCTGATTGGGCTGGA
TGTCCGGATACT~~~~~~~~~~~~~~~~~~~~~~~~~~~~~~~~~~~~~~~~~~~~~~~~
~~~~~~~~~~~~~~~~~~~~~~~~~~~~~~~~~~~~~~~~~~~~~~~~~~~~~~~~~~~~
~~~~~~~~~~~~~~~~~~~~~~~~~~~~~~~~~~~~~~~~~~~~~~~~~~~~~~~~~~~~
~~~~~~~~~~~~~~~~~~~~~~~~~~~~~~~~~~~~~~~~AGAAGATCTACAACTGGATG
GTGTACTTTTCTTGGAGATGCATTGATCTCTTGGAAGTGTAAAAAGCAAGATCATGTCTC
AAAATCTTCCACGGAGGCTGAATATAGAGCCATGTCTGCAGCTTGTGCTGAAATTGTTTG
GTTACGTGGCCTTCTTTCCGAGCTTGGAGCTTCTCAAATTAATCCTACTCCACTCCATGC
TGATAACAAAAGTGCCATTCAGATAGCTTCCAATCCAGTATTTCATGAACGAACAAAACA
CATCGAAGTTGATTGTCATTATATCAGAGATGCATTTACTCGTGGTGTTATTGAACTTCC
TCATGTTAGTACTAATCTTCAAACAGCTGATGTGTTTACAAAAGCTTTGACACGTCAACG
GCACAAGTTTCTTAATGGCAAATTGATGCTACTAGATTTACCAGCATCAATTTGAGGGGG
GGtgtcaatataattatcattaCAGTATAATGTAGCTGTTATTTAGTAGTTGTATATAGC
TGCTATTTACTAGCTGTAAATCAGTGATTTGTGCAGTTGTATTAGGCTTGACTTAGGCTA
ATAATTGGGGATTCTGTAGGCTGATTTCCAGGCAGATATAGTGAGATCTGCTTGCTGATT
TTTAGCGCTAATTAGCTCTGCTGTACCTATAAATACAGGAGCTTGTTTGTATAACAAATC
ATCGGAGAAATATAAGC-TTTTTCTCATATCTTTGTCAGTATATATCAGCAAAAGTGA
>reverse_complement of Ty1/Copia_DcAle_f2_s0082_5575_chr9:9220477-9226156
--------------------tgacacaagtgtcaatataattatcattacagtataatgt
agctgttatttagtagttgtatatagctgttatttactagctgtaaatcaatgatttgta
cagttgtattaggcttgacttaggctaataattggggattctgtaggctgatttccaggc
agatatagtgagatctgcttgctgatttttagcgctaattagctctgctgtacctataaa
tacaggagcttgtttgtataacaaatcatcggagaaatataagctttttctcatatcttt
gtcatggtatcagagctggttatttgaaaatctgctcttgtacttcttgtccaccttaat
aatcagtg----tttttttttagtcatctttcttggaattcatctcttggttcttgtttt
ttttcgaatcatgtcattggagcaatctaacaactttcttgttcgttttaatgggaagaa
ctactctgcttggtctttccaatttgagattcttgtcaagggaaaagaattatggggctt
tgttgatggaacggaatctgcacctgactccaaagaaaaggagaaacttgcgaaatggaa
ggtgaaggatgctcagataatgtcttggattctcgggagcatggaaccgtctatgattct
caatctcaggccttacaagtcttct-aaagatatgtggggttacttgaagaaagtttaca
atcaaagcaacgccgcccgacgttttcaattagagcttgagttgggacaactaagtcagg
gaagcatgacaattcaagagttttattcttcttttgagaatttgtggaatgaatacactg
atattgtgtatgagagtgtttctgctgaaggactagttgctgtccaaagtgtacacgaga
cgagcaaacgtgatcagtttttaatgaaattgcggggagattttgaaccagtcaggtcca
acctcatgaatagaaatccagttccttcaatcgatacttgcataggtgagctttttcgag
aagaacaacggctcatgacacaaactttcatcgatcagaaatcacagaattcttctccaa
ttcctgttgcatatgttgcccaaggaaagcatagaggtggaagagatatgagtaatatcc
aatgctacagttgcaaaggatttggacatgttgctactaattgcactaaaaaattctgca
attattgcaagaaagctgggcatactattaaagattgtccaatccggcctccgaagaaat
ctgagactgcttacaatgtctcagttggatcctcaaatgctccgaactttggtcagtcct
ctgttactcctgaaatgatccagcagatgatagttaatgcattttcaactttaggaattt
caggtaacaaaaattctgcccataagccttggtattttgattccgctgcttcaaatcaca
tgactagcacaacagtacctctaaataatgttcaaaagtataaaggggatcttcatattc
aaactgctgatggtaactctttacctattactgctgttggtgatatttcaacctctctga
atacagtttttgtgtccccaaagttgtctactaatcttatatctgttgg-----------
-----------------------------------ccagttagttgataacaattgcacc
gttcaattttcaaattctggttgttttgtgcaggatcaagtgtcagggaagatgatcgcg
aaggggcctaaagtgggacgtctctttcctttactcccatcaccttctctagtgtcaaat
tatgtctcttgtaatgccgttgattgtaataatcaagtgtggcataagcggttaggacat
ccaaattctcatgttcttttgctgtccaaagtgtacacgagacgagcaaacgtgatcagt
ttttaatgaaattgcggggagattttgaaccagtcaggtccaacctcatgaatagaaatc
cagttccttcaatcgatacttgcataggtgagctttttcgagaagaacaacggctcatga
cacaaactttcatcgatcagaaatcacagaattcttctccaattcctgttgcatatgttg
cccaaggaaagcatagaggtggaagagatatgagtaatatccaatgctacagttgcaaag
gatttggacatgttgctactaattgcactaaaaaattctgcaattattgcaagaaagctg
ggcatactattaaagattgtccaatccggcctccgaagaaatctgagactgcttacaatg
tctcagttggatcctcaaatgctccgaactttggtcagtcctctgttactcctgaaatga
tccagcagatgatagttaatgcattttcaactttaggaatttcaggtaacaaaaattctg
cccataagccttggtattttgattccgctgcttcaaatcacatgactagcacaacagtac
ccctaaataatgttcaaaagtataaaggggatcttcatattcaaactgctgatggtaact
ctttacctattactgctgttggtgatatttcaacctctctgaatacagtttttgtgtccc
caaagttgtctactaatcttatatctgttggccagttagttgataacaattgcaccgttc
aattttcaaattctggttgttttgtgcaggatcaagtgtcagggaagatgatcgcgaagg
ggcctaaagtgggacgtctctttcctttactcccatcaccttctctagtgtcaaattatg
tctcttgtaatgccgttgattgtaataatcaagtgtggcataagcggttaggacatccaa
attctcatgttcttagtattttacttaaatctggtttgcttgggaataaagtttcgaatt
cttcaaatacagacaatattcattgtgcatcttgcaaacttggtaaaagcaaaacacttc
cttttccatcacgtaaatctcacaccaccaaagcttttgaacttgtgcatacagatgtat
ggggtatttcaccagtggtatctcatcaacattacaagtattttgtaacttttatagacg
atttctctcgttatacttgggtatatttccttcgatataaaagcgaggtctttaaagcat
ttcaaactttccatgctttaatcgagacacaattttctgcaaaaatcagaattttgcaat
ctgattcgggtggtgaatatacatcaaatgaatttcaatctttccttcaaaatcatggaa
tcatatcacaacgatcttgtccatcaactccacaacaaaatggtgtggccgagagaaaga
atcgtcatctt~~~~~~~~~~~~~~~~~~~~~~~~~~~~~~~~~~~~~~~~~~~~~~~~~
~~~~~~~~~~~~~~~~~~~~~~~~~~~~~~~~~~~~~~~~~~~~~~~~~~~~~~~~~~~~
~~~~~~~~~~~~~~~~~~~~~~~~~~~~~~~~~~~~~~~~~~~~~cttgatgtcgttcga
actctcctcatcgagtcttgtgttccatctcatttttggtgtgaagccctgtctactgct
gtttatttgataaacagattaccatctcccaccttaaacaatgaatctccctacctccgt
ttatatgaagatgcaccagattattctgatcttcatattttc~~~~~~~~~~~~~~~~~~
~~~~~~~~~~~~~~~~~~~~~~~~~~~~~~~~~~~~~~~~~~~~~~~~~~~~~~~~~~~~
~~~~~~~~~~~~~~~ggatgtgtttgttttgttcttcttcagccacatgaaaggaacaaa
cttactgcacaatctgtcaagtgtgcttttttaggatacggtggtacccaaaaaggtttt
ctttgctatgatcctaatactcgtcgtattcgtgtgtctagaaatgtaattttctttgaa
aatcagtcatttttttgcacacaaatgacttcacaactcccatcgatagctatattgcct
cattttcccgagtcatcagccccatcacaaagatttaaaccaggtcatgtttatcataga
cgcacatctcccactatggctcctgcgactctttcggacgcacctgatcctgttctaccg
agttccaatgatccacctcctgttcggagaagttctagaaattcaaaacctcccgacagg
tatggttatacaaatccagtagccatgtccactactttatctcccatctctattcccact
tgttataaacaggctatggaacatgagtgttggcaacaagcaatggaaacagaacttcaa
gctcttgcagaaaatcatacttgggacgttgtttccttgcctccaaatgttaagccaatt
ggtagcaagtgggtttatagtatgaaactcaagtctgatggctcattagatcgatacaaa
gctcggctggttgcacttggcaataaacaagaatatggtatcaactatgaagagacattt
gcaccagttgctaaaatgaccactgtaagaaccattcttgctgttgcttcctctaaatct
tggcctttacatcagatggatgtcaaaaatgcttttttgaatggggatcttaaagaagaa
atttacatgaaacttccacatggcatggcatggatagctccaaataaagtttgcaggtta
aggcgcactttgtatgggttgaggcagtctcctagagaatggtttgataagtttcgccat
actctcatcaacttctcttttacacaaagccaatatgattcatctctcttctttcataag
acacaagaaggtatggtctttcttctggtctatgtcgatgatataatcatcacaggcagt
gacactgtgctcatatcaaaactcaagaatatgttgcatagtacatttcaaatgaaggat
cttggggatcttaagtattttttgggtctagaagttcattctcgagatcaaggtatattc
ttaaatcagcataaatatgtcagagatcttattgagttggctggtttaaaggaggctact
gctgttgatacaccaatggaagtgaatgttaaatatcgaaaagatgaaggggagcttttg
cctaatccttatttatatagacaattggttggtagcctcatctatctaacaattactagg
cctgatatctcatatgctgtccatatagttagcagatttatgcaatcacctcggcatctt
catcttgttgcagtgaagcgtattattcgatatttaattgggtcacctacgcgtggtcta
ttctttccaaaaaattctgatcttcatttgacagcatatagtgatgctgattgggctgga
tgtccggatact~~~~~~~~~~~~~~~~~~~~~~~~~~~~~~~~~~~~~~~~~~~~~~~~
~~~~~~~~~~~~~~~~~~~~~~~~~~~~~~~~~~~~~~~~~~~~~~~~~~~~~~~~~~~~
~~~~~~~~~~~~~~~~~~~~~~~~~~~~~~~~~~~~~~~~~~~~~~~~~~~~~~~~~~~~
~~~~~~~~~~~~~~~~~~~~~~~~~~~~~~~~~~~~~~~~agaagatctacaactggatg
gtgtacttttcttggagatgcattgatctcttggaagtgtaaaaagcaagatcatgtctc
aaaatcttccacggaggctgaatatagagccatgtctgcagcttgtgctgaaattgtttg
gttacgtggccttctttccgagcttggagcttctcaaattaatcctactccactccatgc
tgataacaaaagtgccattcagatagcttccaatccagtatttcatgaacgaacaaaaca
catcgaagttgattgtcattatatcagagatgcatttactcgtggtgttattgaacttcc
tcatgttagtactaatcttcaaacagctgatgtgtttacaaaagctttgacacgtcaacg
gcacaagtttcttaatggcaaattgatgctactagatttaccagcatcaatttgaggggg
ggtgtcaatataattatcattacagtataatgtagctgttatttagtagttgtatatagc
tgttatttactagctgtaaatcagtgatttgtacagttgtattaggcttgacttaggcta
ataattggggattctgtaggctgatttccaggcagatatagtgagatctgcttgctgatt
tttagcgctaattagctctgctgtacctataaatacaggagcttgtttgtataacaaatc
atcggagaaatataagc-tttttctcatatctttgtca
>reverse_complement of NC_030389.1 Daucus carota subsp. sativus cultivar DH1 chromosome 9, ASM162521v1, whole genome shotgun sequence Positions 9220457 to 9226176
TACTGtaatgataattatattgacacaagtgtcaatataattatcattaCAGTATAATGT
AGCTGTTATTTAGTAGTTGTATATAGCTGTTATTTACTAGCTGTAAATCAATGATTTGTA
CAGTTGTATTAGGCTTGACTTAGGCTAATAATTGGGGATTCTGTAGGCTGATTTCCAGGC
AGATATAGTGAGATCTGCTTGCTGATTTTTAGCGCTAATTAGCTCTGCTGTACCTATAAA
TACAGGAGCTTGTTTGTATAACAAATCATCGGAGAAATATAAGCTTTTTCTCATATCTTt
gtcatggtatcagagctggtTATTTGAAAATCTGCTCTTGTACTTCTTGTCCACCTTAAT
AATCAGTG----TTTTTTTTTAGTCATCTTTCTTGGAATTCATCTCTTGGTTCTTGTTTT
TTTTCGAATCATGTCATTGGAGCAATCTAACAACTTTCTTGTTCGTTTTAATGGGAAGAA
CTACTCTGCTTGGTCTTTCCAATTTGAGATTCTTGTCAAGGGAAAAGAATTATGGGGCTT
TGTTGATGGAACGGAATCTGCACCTGACTCCAAAGAAAAGGAGAAACTTGCGAAATGGAA
GGTGAAGGATGCTCAGATAATGTCTTGGATTCTCGGGAGCATGGAACCGTCTATGATTCT
CAATCTCAGGCCTTACAAGTCTTCT-AAAGATATGTGGGGTTACTTGAAGAAAGTTTACA
ATCAAAGCAACGCCGCCCGACGTTTTCAATTAGAGCTTGAGTTGGGACAACTAAGTCAGG
GAAGCATGACAATTCAAGAGTTTTATTCTTCTTTTGAGAATTTGTGGAATGAATACACTG
ATATTGTGTATGAGAGTGTTTCTGCTGAAGGACTAGTTGCTGTCCAAAGTGTACACGAGA
CGAGCAAACGTGATCAGTTTTTAATGAAATTGCGGGGAGATTTTGAACCAGTCAGGTCCA
ACCTCATGAATAGAAATCCAGTTCCTTCAATCGATACTTGCATAGGTGAGCTTTTTCGAG
AAGAACAACGGCTCATGACACAAACTTTCATCGATCAGAAATCACAGAATTCTTCTCCAA
TTCCTGTTGCATATGTTGCCCAAGGAAAGCATAGAGGTGGAAGAGATATGAGTAATATCC
AATGCTACAGTTGCAAAGGATTTGGACATGTTGCTACTAATTGCACTAAAAAATTCTGCA
ATTATTGCAAGAAAGCTGGGCATACTATTAAAGATTGTCCAATCCGGCCTCCGAAGAAAT
CTGAGACTGCTTACAATGTCTCAGTTGGATCCTCAAATGCTCCGAACTTTGGTCAGTCCT
CTGTTACTCCTGAAATGATCCAGCAGATGATAGTTAATGCATTTTCAACTTTAGGAATTT
CAGGTAACAAAAATTCTGCCCATAAGCCTTGGTATTTTGATTCCGCTGCTTCAAATCACA
TGACTAGCACAACAGTACCTCTAAATAATGTTCAAAAGTATAAAGGGGATCTTCATATTC
AAACTGCTGATGGTAACTCTTTACCTATTACTGCTGTTGGTGATATTTCAACCTCTCTGA
ATACAGTTTTTGTGTCCCCAAAGTTGTCTACTAATCTTATATCTGTTGG-----------
-----------------------------------CCAGTTAGTTGATAACAATTGCACc
gttcaattttcaaattctggTTGTTTTGTGCAGGATCAAGTGTCAGGGAAGATGATCGCG
AAGGGGCCTAAAGTGGGACGTCTCTTTCCTTTACTCCCATCACCTTCTCTAGTGTCAAAT
TATGTCTCTTGTAATGCCGTTGATTGTAATAATCAAGTGTGGCATAAGCGGTTAGGACAT
CCAAATTCTCATGTTCTTTTGCTGTCCAAAGTGTACACGAGACGAGCAAACGTGATCAGT
TTTTAATGAAATTGCGGGGAGATTTTGAACCAGTCAGGTCCAACCTCATGAATAGAAATC
CAGTTCCTTCAATCGATACTTGCATAGGTGAGCTTTTTCGAGAAGAACAACGGCTCATGA
CACAAACTTTCATCGATCAGAAATCACAGAATTCTTCTCCAATTCCTGTTGCATATGTTG
CCCAAGGAAAGCATAGAGGTGGAAGAGATATGAGTAATATCCAATGCTACAGTTGCAAAG
GATTTGGACATGTTGCTACTAATTGCACTAAAAAATTCTGCAATTATTGCAAGAAAGCTG
GGCATACTATTAAAGATTGTCCAATCCGGCCTCCGAAGAAATCTGAGACTGCTTACAATG
TCTCAGTTGGATCCTCAAATGCTCCGAACTTTGGTCAGTCCTCTGTTACTCCTGAAATGA
TCCAGCAGATGATAGTTAATGCATTTTCAACTTTAGGAATTTCAGGTAACAAAAATTCTG
CCCATAAGCCTTGGTATTTTGATTCCGCTGCTTCAAATCACATGACTAGCACAACAGTAC
CCCTAAATAATGTTCAAAAGTATAAAGGGGATCTTCATATTCAAACTGCTGATGGTAACT
CTTTACCTATTACTGCTGTTGGTGATATTTCAACCTCTCTGAATACAGTTTTTGTGTCCC
CAAAGTTGTCTACTAATCTTATATCTGTTGGCCAGTTAGTTGATAACAATTGCACcgttc
aattttcaaattctggTTGTTTTGTGCAGGATCAAGTGTCAGGGAAGATGATCGCGAAGG
GGCCTAAAGTGGGACGTCTCTTTCCTTTACTCCCATCACCTTCTCTAGTGTCAAATTATG
TCTCTTGTAATGCCGTTGATTGTAATAATCAAGTGTGGCATAAGCGGTTAGGACATCCAA
ATTCTCATGTTCTTAGTATTTTACTTAAATCTGGTTTGCTTGGGAATAAAGTTTCGAATT
CTTCAAATACAGACAATATTCATTGTGCATCTTGCAAACTTGGTAAAAGCAAAACACTTC
CTTTTCCATCACGTAAATCTCACACCACCAAAGCTTTTGAACTTGTGCATACAGATGTAT
GGGGTATTTCACCAGTGGTATCTCATCAACATTACAAGTATTTTGTAACTTTTATAGACG
ATTTCTCTCGttatacttgggtatatttcCTTCGATATAAAAGCGAGGTCTTTAAAGCAT
TTCAAACTTTCCATGCTTTAATCGAGACACAATTTTCTGCAAAAATCAGAATTTTGCAAT
CTGATTCGGGTGGTGAATATACATCAAATGAATTTCAATCTTTCCTTCAAAATCATGGAA
TCATATCACAACGATCTTGTCCAtcaactccacaacaaaatggtgtggcCGAGAGAAAGA
ATCGTCATCTT~~~~~~~~~~~~~~~~~~~~~~~~~~~~~~~~~~~~~~~~~~~~~~~~~
~~~~~~~~~~~~~~~~~~~~~~~~~~~~~~~~~~~~~~~~~~~~~~~~~~~~~~~~~~~~
~~~~~~~~~~~~~~~~~~~~~~~~~~~~~~~~~~~~~~~~~~~~~CTTGATGTCGTTCGA
ACTCTCCTCATCGAGTCTTGTGTTCCATCTCATTTTTGGTGTGAAGCCCTGTCTACTgct
gtttatttgataaacagATTACCATCTCCCACCTTAAACAATGAATCTCCCTACCTCCGT
TTATATGAAGATGCACCAGATTATTCTGATCTTCATATTTTC~~~~~~~~~~~~~~~~~~
~~~~~~~~~~~~~~~~~~~~~~~~~~~~~~~~~~~~~~~~~~~~~~~~~~~~~~~~~~~~
~~~~~~~~~~~~~~~GGAtgtgtttgttttgttcttcttcAGCCACATGAAAGGAACAAA
CTTACTGCACAATCTGTCAAGTGTGCTTTTTTAGGATACGGTGGTACCCAAAAAGGTTTT
CTTTGCTATGATCCTAATACTCGTCGTATTCGTGTGTCTAGAAATGTAATTTTCTTTGAA
AATCAGTCATTTTTTTGCACACAAATGACTTCACAACTCCCATCGATAGCTATATTGCCT
CATTTTCCCGAGTCATCAGCCCCATCACAAAGATTTAAACCAGGTCATGTTTATCATAGA
CGCACATCTCCCACTATGGCTCCTGCGACTCTTTCGGACGCACCTGATCCTGTTCTACCG
AGTTCCAATGATCCACCTCCTGTTCGGAGAAGTTCTAGAAATTCAAAACCTCCCGACAGG
TATGGTTATACAAATCCAGTAGCCATGTCCACTACTTTATCTCCCATCTCTATTCCCACT
TGTTATAAACAGGCTATGGAACATGAGTGTTGGCAACAAGCAATGGAAACAGAACTTCAA
GCTCTTGCAGAAAATCATACTTGGGACGTTGTTTCCTTGCCTCCAAATGTTAAGCCAATT
GGTAGCAAGTGGGTTTATAGTATGAAACTCAAGTCTGATGGCTCATTAGATCGATACAAA
GCTCGGCTGGTTGCACTTGGCAATAAACAAGAATATGGTATCAACTATGAAGAgacattt
gcaccagttgctAAAATGACCACTGTAAGAACCATTCTTGCTGTTGCTTCCTCTAAATCT
TGGCCTTTacatcagatggatgtcaaaaatgCTTTTTTGAATGGGGAtcttaaagaagaa
atttacaTGAAACTTCCACATGGCATGGCATGGATAGCTCCAAATAAAGTTTGCAGGTTA
AGGCGCACTTTGTATGGGTTGAGGCAGTCTCCTAGAGAATGGTTTGATAAGTTTCGCCAT
ACTCTCATCAACTTCTCTTTTACACAAAGCCAATATGATTCATCTCTCTTCTTTCATAAG
ACACAAGAAGGTATGGTCTTTCTTCTGGTCTATGTCGATGATATAATCATCACAGGCAGT
GACACTGTGCTCATATCAAAACTCAAGAATATGTTGCATAGTACATTTCAAATGAAGGAT
CTTGGGGATCTTAAGTATTTTTTGGGTCTAGAAGTTCATTCTCGAGATCAAGGTATATTC
TTAAATCAGCATaaatatgtcagagatcttatTGAGTTGGCTGGTTTAAAGGAGGCTACT
GCTGTTGATACACCAATGGAAGTGAATGTTAAATATCGAAAAGATGAAGGGGAGCTTTTG
CCTAATCCTTATTTATATAGACAATTGGTTGGTAGCCTCATCTATCTAACAATTACTAGG
CCTGATATCTCATATGCTGTCCATATAGTTAGCAGATTTATGCAATCACCTCGGCATCTT
CATCTTGTTGCAGTGAAGCGTATTATTCGATATTTAATTGGGTCACCTACGCGTGGTCTA
TTCTTTCCAAAAAATTCTGATCTTCATTTGACAGCATATAGTGATGCTGATTGGGCTGGA
TGTCCGGATACT~~~~~~~~~~~~~~~~~~~~~~~~~~~~~~~~~~~~~~~~~~~~~~~~
~~~~~~~~~~~~~~~~~~~~~~~~~~~~~~~~~~~~~~~~~~~~~~~~~~~~~~~~~~~~
~~~~~~~~~~~~~~~~~~~~~~~~~~~~~~~~~~~~~~~~~~~~~~~~~~~~~~~~~~~~
~~~~~~~~~~~~~~~~~~~~~~~~~~~~~~~~~~~~~~~~AGAAGATCTACAACTGGATG
GTGTACTTTTCTTGGAGATGCATTGATCTCTTGGAAGTGTAAAAAGCAAGATCATGTCTC
AAAATCTTCCACGGAGGCTGAATATAGAGCCATGTCTGCAGCTTGTGCTGAAATTGTTTG
GTTACGTGGCCTTCTTTCCGAGCTTGGAGCTTCTCAAATTAATCCTACTCCACTCCATGC
TGATAACAAAAGTGCCATTCAGATAGCTTCCAATCCAGTATTTCATGAACGAACAAAACA
CATCGAAGTTGATTGTCATTATATCAGAGATGCATTTACTCGTGGTGTTATTGAACTTCC
TCATGTTAGTACTAATCTTCAAACAGCTGATGTGTTTACAAAAGCTTTGACACGTCAACG
GCACAAGTTTCTTAATGGCAAATTGATGCTACTAGATTTACCAGCATCAATTTGAGGGGG
GGtgtcaatataattatcattaCAGTATAATGTAGCTGTTATTTAGTAGTTGTATATAGC
TGTTATTTACTAGCTGTAAATCAGTGATTTGTACAGTTGTATTAGGCTTGACTTAGGCTA
ATAATTGGGGATTCTGTAGGCTGATTTCCAGGCAGATATAGTGAGATCTGCTTGCTGATT
TTTAGCGCTAATTAGCTCTGCTGTACCTATAAATACAGGAGCTTGTTTGTATAACAAATC
ATCGGAGAAATATAAGC-TTTTTCTCATATCTTTGTCACAACTAACA
>reverse_complement of Ty1/Copia_DcAle_f2_s0082_5892_chr9:28529316-28534574
-----------------------tgaaattgtcaatataattatcattacagtataatgt
agctgttatttagtagttgtatatagctgttatttactagctgtaaatcagtgatttgta
cagttgtattaggcttgacttaggataataattggggattctgtaggctgatttccaggc
agatatagtgggatctgcttgctgatttttagcgctaattagctctgctgtacctataaa
tacaggagcttgtttgtataacaattcatt-gagaaatataagctttttctcatatcttt
gtcatggtatcagagctagttatttgaaaatctgctcttgtacttcttgtccaccttaat
aatcagtgtttttttcttttagtccatctttcttggaattcatctcttggttcttgtttc
ttttcgaatcatgtcattggagcaatctaacaactttcttgttcgttttaatgggaagaa
ctaatctgcttggtctttccaatttgagattcttgtcaagggaaaagaattatggggcta
tgttgatggaacggaatctgcacctgactccaaagaaaaggagaaacttgcgaaatggaa
ggtgaaggatgctcagataatgtcttggattcttgggagcatggaaccgtttatgattct
caatctcaggccttacaagtcttctaaaagatatgtggggtcacttgaagaaagtttaca
atcaaagcaacgccgcccgacgttttcaattagagcttgagttgggacaactaagtcagg
gaagcatgacaattcaagagttttattcttcttttgagaatttgtggaatgaatacactg
atattgtgtatgagagtgtttctgctgaaggactagctgctgtccaaagtgtacgcggga
cgaccaaacgtgatcagtttttaatgaaattgcggggagattttgaaccagtcaggtcca
acctcatgaatagaaatcctgttccttcaatcgatacttgcataggtgagctttttcgag
aagaacaacggctcgtgacacaaactttcattgatcagaaatcacagaattcttctccaa
ttcctgttgcatatgttgcccaaggaaagcatagaggtggaagagatatgagtaatatcc
aatgctacagttgcaaaggatttggacatgttgctactaattgcactaaaaaattctgca
attattgcaagaaagctgggcatattattaaagattgtccaatccggcctccgaagaaat
ctgagactgcttacaatgtctcagttggatcctcaaatgctccgaactttggtcagtcct
ttgttactcctgaaatgatccagcagatgatagttaatgcattttcaactttaggaattt
caggtaacaaaaattctgctcataagccttggtattttgattccgctgcctcaaatcaca
tgactagcacaacagtacccctaaataatgttcaaaagtataaaggggatcttcatattc
aaactgctgatggtaactctttacctattactgctgttggtgatatttcaacctctctga
atacagtttttgtgtccccaaagttgtctactaatcttatatctgttggntatcttcgtg
tccccaaagttgtctactaatcttatatctgttggccagttagttgataacaattgcacc
gttcaattttcaaattctggttgttttgtgcaggatcaagtgtcagggaagatgatcgcg
aaggggcctaaagtgggacgtctctttcctttactcccatcaccttctctagtgtcaaat
tatgtctcttgtaatgccgttgattgtaataatcaagtgtggcataagcggttaggacat
ccaaattctcatgttctt~~~~~~~~~~~~~~~~~~~~~~~~~~~~~~~~~~~~~~~~~~
~~~~~~~~~~~~~~~~~~~~~~~~~~~~~~~~~~~~~~~~~~~~~~~~~~~~~~~~~~~~
~~~~~~~~~~~~~~~~~~~~~~~~~~~~~~~~~~~~~~~~~~~~~~~~~~~~~~~~~~~~
~~~~~~~~~~~~~~~~~~~~~~~~~~~~~~~~~~~~~~~~~~~~~~~~~~~~~~~~~~~~
~~~~~~~~~~~~~~~~~~~~~~~~~~~~~~~~~~~~~~~~~~~~~~~~~~~~~~~~~~~~
~~~~~~~~~~~~~~~~~~~~~~~~~~~~~~~~~~~~~~~~~~~~~~~~~~~~~~~~~~~~
~~~~~~~~~~~~~~~~~~~~~~~~~~~~~~~~~~~~~~~~~~~~~~~~~~~~~~~~~~~~
~~~~~~~~~~~~~~~~~~~~~~~~~~~~~~~~~~~~~~~~~~~~~~~~~~~~~~~~~~~~
~~~~~~~~~~~~~~~~~~~~~~~~~~~~~~~~~~~~~~~~~~~~~~~~~~~~~~~~~~~~
~~~~~~~~~~~~~~~~~~~~~~~~~~~~~~~~~~~~~~~~~~~~~~~~~~~~~~~~~~~~
~~~~~~~~~~~~~~~~~~~~~~~~~~~~~~~~~~~~~~~~~~~~~~~~~~~~~~~~~~~~
~~~~~~~~~~~~~~~~~~~~~~~~~~~~~~~~~~~~~~~~~~~~~~~~~~~~~~~~~~~~
~~~~~~~~~~~~~~~~~~~~~~~~~~~~~~~~~~~~~~~~~~~~~~~~~~~~~~~~~~~~
~~~~~~~~~~~~~~~~~~~~~~~~~~~~~~~~~~~~~~~~~~~~~~~~~~~~~~~~~~~~
~~~~~~~~~~~~~~~~~~~~~~~~~~~~~~~~~~~~~~~~~~~~~~~~~~~~~~~~~~~~
~~~~~~~~~~~~~~~~~~~~~~~~~~~~~~~~~~~~~~~~~~~~~~~~~~~~~~~~~~~~
~~~~~~~~~~~~~~agtattttacttaaatctggtttgcttgggaataaagtttcgaatt
cttcaaatacagacaatattcattgtgcatcttgcaaacttggtaaaagcaaaacacttc
cttttccatcacgtaaatctcacaccaccaaagcttttgaacttgtgcatacagatgtat
ggggtatttcaccagtggtatctcatcaacattacaagtattttgtaacttttatagacg
atttctctcgttatacttgggtatatttccttcgatataaaagcgaggtctttaaagcat
ttcaaactttccatgctttaatcgagacacaattttctgcaaaaatcagaattttgcaat
ctgattcgggtggtgaatatacatcaaatgaatttcaatctttccttcaaaatcatggaa
tcatatcacaacgatcttgtccatcaactccacaacaaaatggtgtggccgagagaaaga
atcgtcatcttagcaaaaattagaattttgcaatctgattcaggtggtgaatatacatca
aatgaatttcaatctttccttcaaaatcatggaatcatatcacaacgatcttgtccatca
actccacaacaaaatggtgtggccgagagaaagaatcgtcatcttcttgatgtcgttcga
actctcctcatcgagtcttgtgttccatctcattcttggtgtgaagccctgtctactgct
gtttatttgataaacagattaccatctcccaccttaaacaatgaatctccctacctccgt
ttatatgaagatgcaccagattattctgatcttcatattttcggatgtgtttgttttgtt
cttcttcagccacatgaaaggaacaaacttactgcacaatctgtcaagtgtgctttttta
ggatacggtgttttcggatgtgtttgttttgttcatcttcagccacatgaaaggaacaaa
cttactgcacaatctgtcaagtgtgcttttttaggatatggtggtacccaaaaaggtttt
ctttgctatgatcctaatactcgtcgtattcgtgtgtctagaaatgtaattttctttgaa
aatcagtcatttttttgcacacaaatgacttcacaactcccatcgatagctatattgcct
cattttcccgagtcatcagccccatcacaaagatttaaaccaggtcatgtttatcataga
cgcacatctcccactatggctcctgcgactctttcggacgcacctgatcctgttctaccg
agttccaatgatccacctcctgttcggagaagctctagaaattcaaaacctcccgacagg
tatggttatacaaatccagtagccatgtccactactttatctcctatctctattctcact
tgttataaacaggctatggaacatgagtgttggcaacaagcaatggaaacagaacttcaa
gctcttgcagaaaatcatacttgggacgttgtttccttgcctccaaatgttaagccaatt
ggtagcaagtgggtttatagtatgaaactcaagtctgatggctcattagatcgatacaaa
gctcggctggttgcacttggcaataaacaagaatatggtatcaactatgaagagacattt
gcaccagttgctaaaatgaccactgtaagaaccattcttgctgttgcttcctctaaatct
tggcctttacatcagatggatgtcaaaaatgcttttttgaatggggatcttaaagaagaa
atttacatgaaacttccacatggcatggcatggatagctccaaataaagtttgcaggtta
aggcgcactttgtatgggttgaggcagtctcctagagaatggtttgataagtttcgccat
actctcatcaacttctcttttacacaaagccaatatgattcatctctcttctttcataag
gcacaagaaggtatggtctttcttctagtctatgtcgatgatataatcatcacaggcagt
gacactgtgctcatatcaaaactcaagaatatgttgcatagtacatttcaaatgaaggat
cttggggatcttaaatattttttgggtctagaagttcattctcgagatcgaggtatatgc
ttaaatcagcataaatatgtgagagatcttattgagttggctggtttaaagcaggctact
gctgttgatacaccaatggaagtgaatgtcaaatatcgaaaagatgaaggggagcttttg
cctaatccttatttatatagacaattggttggtagcctcatctatctaacttttactagg
cctgatatctcatatgctgtccatatagttagcagatttatgcaatcacctcggcatctt
catcttgttgcagtaaagcgtattattcaatatttaattgggtcacctacgcgtggtcta
ttctttccaaaaaattctgatcttcatttgacagcatatagtgatgctgattgggctgga
tgtcctgataccagaagatctacaactggatggtgtacttttcttggagatgcattgatc
tcttggaagtgtaaaaagcaagatcatgtcgcaaaatctcccacggaggctgaatataga
gccatgtctgcagcttgtgctgaaattgtttggttacgtggccttctttccgagcttgga
gcttcccaaattaatcctactccactgatgtcctgataccagaagatctacaactggatg
gtgtacttttcttggagatgcattgatctcttggaagtgtaaaaagcaagatcatgtctc
aaaatctcccacggaggctgaatatagagccatgtctgcagcttgtgctgaaattgtttg
gttacgtggccttctttccgagcttggagcttcccaaattaatcctactccactccatgc
tgataacaaaagtgccattcagatagcttccaatccagtatttcatgaacgaacaaaaca
catcgaagttgattgtcattatatcagagatgcatttactcgtggtgttattgaacttcc
tcatgttagtactaatcttcaaacagctgatgtgtttacaaaagctttgacacgtcaacg
gcacaagtttcttaatggcaaattgatgctactagatttaccagcatcaatttgaggggg
ggtgtcaatataattatcattacagtataatgtagctgttatttagtagttgtatatagc
tgttatttactagctgtaaatcagtgatttgtacagttgtattaggcttgacttaggata
ataattggggattctgtaggctgatttccaggcagatatagtgggatctgcttgctgatt
tttagcgctaattagctctgctgtacctataaatacaggagcttgtttgtataacaattc
att-gagaaatataagc-tttttctcatatctttgtcagaaataaaccatttaaacct
>reverse_complement of NC_030389.1 Daucus carota subsp. sativus cultivar DH1 chromosome 9, ASM162521v1, whole genome shotgun sequence Positions 28529296 to 28534594
---TGGTTTCTAGCGTCTGGCGTTGAAATtgtcaatataattatcattaCAGTATAATGT
AGCTGTTATTTAGTAGTTGTATATAGCTGTTATTTACTAGCTGTAAATCAGTGATTTGTA
CAGTTGTATTAGGCTTGACTTAGGATAATAATTGGGGATTCTGTAGGCTGATTTCCAGGC
AGATATAGTGGGATCTGCTTGCTGATTTTTAGCGCTAATTAGCTCTGCTGTACCTATAAA
TACAGGAGCTTGTTTGTATAACAATTCATT-GAGAAATATAAGCTTTTTCTCATATCTTt
gtcatggtatcagagctagtTATTTGAAAATCTGCTCTTGTACTTCTTGTCCACCTTAAT
AATCagtgtttttttcttttagtcCATCTTTCTTGGAATTCATCTCTTGGTTCTTGTTTC
TTTTCGAATCATGTCATTGGAGCAATCTAACAACTTTCTTGTTCGTTTTAATGGGAAGAA
CTAATCTGCTTGGTCTTTCCAATTTGAGATTCTTGTCAAGGGAAAAGAATTATGGGGCTA
TGTTGATGGAACGGAATCTGCACCTGACTCCAAAGAAAAGGAGAAACTTGCGAAATGGAA
GGTGAAGGATGCTCAGATAATGTCTTGGATTCTTGGGAGCATGGAACCGTTTATGATTCT
CAATCTCAGGCCTTACAAGTCTTCTAAAAGATATGTGGGGTCACTTGAAGAAAGTTTACA
ATCAAAGCAACGCCGCCCGACGTTTTCAATTAGAGCTTGAGTTGGGACAACTAAGTCAGG
GAAGCATGACAATTCAAGAGTTTTATTCTTCTTTTGAGAATTTGTGGAATGAATACACTG
ATATTGTGTATGAGAGTGTTTCTGCTGAAGGACTAGCTGCTGTCCAAAGTGTACGCGGGA
CGACCAAACGTGATCAGTTTTTAATGAAATTGCGGGGAGATTTTGAACCAGTCAGGTCCA
ACCTCATGAATAGAAATCCTGTTCCTTCAATCGATACTTGCATAGGTGAGCTTTTTCGAG
AAGAACAACGGCTCGTGACACAAACTTTCATTGATCAGAAATCACAGAATTCTTCTCCAA
TTCCTGTTGCATATGTTGCCCAAGGAAAGCATAGAGGTGGAAGAGATATGAGTAATATCC
AATGCTACAGTTGCAAAGGATTTGGACATGTTGCTACTAATTGCACTAAAAAATTCTGCA
ATTATTGCAAGAAAGCTGGGCATATTATTAAAGATTGTCCAATCCGGCCTCCGAAGAAAT
CTGAGACTGCTTACAATGTCTCAGTTGGATCCTCAAATGCTCCGAACTTTGGTCAGTCCT
TTGTTACTCCTGAAATGATCCAGCAGATGATAGTTAATGCATTTTCAACTTTAGGAATTT
CAGGTAACAAAAATTCTGCTCATAAGCCTTGGTATTTTGATTCCGCTGCCTCAAATCACA
TGACTAGCACAACAGTACCCCTAAATAATGTTCAAAAGTATAAAGGGGATCTTCATATTC
AAACTGCTGATGGTAACTCTTTACCTATTACTGCTGTTGGTGATATTTCAACCTCTCTGA
ATACAGTTTTTGTGTCCCCAAAGTTGTCTACTAATCTTATATCTGTTGGNTATCTTCGTG
TCCCCAAAGTTGTCTACTAATCTTATATCTGTTGGCCAGTTAGTTGATAACAATTGCACc
gttcaattttcaaattctggTTGTTTTGTGCAGGATCAAGTGTCAGGGAAGATGATCGCG
AAGGGGCCTAAAGTGGGACGTCTCTTTCCTTTACTCCCATCACCTTCTCTAGTGTCAAAT
TATGTCTCTTGTAATGCCGTTGATTGTAATAATCAAGTGTGGCATAAGCGGTTAGGACAT
CCAAATTCTCATGTTCTT~~~~~~~~~~~~~~~~~~~~~~~~~~~~~~~~~~~~~~~~~~
~~~~~~~~~~~~~~~~~~~~~~~~~~~~~~~~~~~~~~~~~~~~~~~~~~~~~~~~~~~~
~~~~~~~~~~~~~~~~~~~~~~~~~~~~~~~~~~~~~~~~~~~~~~~~~~~~~~~~~~~~
~~~~~~~~~~~~~~~~~~~~~~~~~~~~~~~~~~~~~~~~~~~~~~~~~~~~~~~~~~~~
~~~~~~~~~~~~~~~~~~~~~~~~~~~~~~~~~~~~~~~~~~~~~~~~~~~~~~~~~~~~
~~~~~~~~~~~~~~~~~~~~~~~~~~~~~~~~~~~~~~~~~~~~~~~~~~~~~~~~~~~~
~~~~~~~~~~~~~~~~~~~~~~~~~~~~~~~~~~~~~~~~~~~~~~~~~~~~~~~~~~~~
~~~~~~~~~~~~~~~~~~~~~~~~~~~~~~~~~~~~~~~~~~~~~~~~~~~~~~~~~~~~
~~~~~~~~~~~~~~~~~~~~~~~~~~~~~~~~~~~~~~~~~~~~~~~~~~~~~~~~~~~~
~~~~~~~~~~~~~~~~~~~~~~~~~~~~~~~~~~~~~~~~~~~~~~~~~~~~~~~~~~~~
~~~~~~~~~~~~~~~~~~~~~~~~~~~~~~~~~~~~~~~~~~~~~~~~~~~~~~~~~~~~
~~~~~~~~~~~~~~~~~~~~~~~~~~~~~~~~~~~~~~~~~~~~~~~~~~~~~~~~~~~~
~~~~~~~~~~~~~~~~~~~~~~~~~~~~~~~~~~~~~~~~~~~~~~~~~~~~~~~~~~~~
~~~~~~~~~~~~~~~~~~~~~~~~~~~~~~~~~~~~~~~~~~~~~~~~~~~~~~~~~~~~
~~~~~~~~~~~~~~~~~~~~~~~~~~~~~~~~~~~~~~~~~~~~~~~~~~~~~~~~~~~~
~~~~~~~~~~~~~~~~~~~~~~~~~~~~~~~~~~~~~~~~~~~~~~~~~~~~~~~~~~~~
~~~~~~~~~~~~~~AGTATTTTACTTAAATCTGGTTTGCTTGGGAATAAAGTTTCGAATT
CTTCAAATACAGACAATATTCATTGTGCATCTTGCAAACTTGGTAAAAGCAAAACACTTC
CTTTTCCATCACGTAAATCTCACACCACCAAAGCTTTTGAACTTGTGCATACAGATGTAT
GGGGTATTTCACCAGTGGTATCTCATCAACATTACAAGTATTTTGTAACTTTTATAGACG
ATTTCTCTCGttatacttgggtatatttcCTTCGATATAAAAGCGAGGTCTTTAAAGCAT
TTCAAACTTTCCATGCTTTAATCGAGACACAATTTTCTGCAAAAATCAGAATTTTGCAAT
CTGATTCGGGTGGTGAATATACATCAAATGAATTTCAATCTTTCCTTCAAAATCATGGAA
TCATATCACAACGATCTTGTCCAtcaactccacaacaaaatggtgtggcCGAGAGAAAGA
ATCGTCATCTTagcaaaaattagaattttgcaATCTGATTCAGGTGGTGAATATACATCA
AATGAATTTCAATCTTTCCTTCAAAATCATGGAATCATATCACAACGATCTTGTCCAtca
actccacaacaaaatggtgtggcCGAGAGAAAGAATCGTCATCTTCTTGATGTCGTTCGA
ACTCTCCTCATCGAGTCTTGTGTTCCATCTCATTCTTGGTGTGAAGCCCTGTCTACTgct
gtttatttgataaacagATTACCATCTCCCACCTTAAACAATGAATCTCCCTACCTCCGT
TTATATGAAGATGCACCAGATTATTCTGATCTTCATATTTTCGGAtgtgtttgttttgtt
cttcttcAGCCACATGAAAGGAACAAACTTACTGCACAATCTGTCAAGTGTGCTTTTTTA
GGATACGGTGTTTTCGGAtgtgtttgttttgttcatcttcAGCCACATGAAAGGAACAAA
CTTACTGCACAATCTGTCAAGTGTGCTTTTTTAGGATATGGTGGTACCCAAAAAGGTTTT
CTTTGCTATGATCCTAATACTCGTCGTATTCGTGTGTCTAGAAATGTAATTTTCTTTGAA
AATCAGTCATTTTTTTGCACACAAATGACTTCACAACTCCCATCGATAGCTATATTGCCT
CATTTTCCCGAGTCATCAGCCCCATCACAAAGATTTAAACCAGGTCATGTTTATCATAGA
CGCACATCTCCCACTATGGCTCCTGCGACTCTTTCGGACGCACCTGATCCTGTTCTACCG
AGTTCCAATGATCCACCTCCTGTTCGGAGAAGCTCTAGAAATTCAAAACCTCCCGACAGG
TATGGTTATACAAATCCAGTAGCCATGTCCACTACTTTATCTCCTATCTCTATTCTCACT
TGTTATAAACAGGCTATGGAACATGAGTGTTGGCAACAAGCAATGGAAACAGAACTTCAA
GCTCTTGCAGAAAATCATACTTGGGACGTTGTTTCCTTGCCTCCAAATGTTAAGCCAATT
GGTAGCAAGTGGGTTTATAGTATGAAACTCAAGTCTGATGGCTCATTAGATCGATACAAA
GCTCGGCTGGTTGCACTTGGCAATAAACAAGAATATGGTATCAACTATGAAGAgacattt
gcaccagttgctAAAATGACCACTGTAAGAACCATTCTTGCTGTTGCTTCCTCTAAATCT
TGGCCTTTacatcagatggatgtcaaaaatgCTTTTTTGAATGGGGAtcttaaagaagaa
atttacaTGAAACTTCCACATGGCATGGCATGGATAGCTCCAAATAAAGTTTGCAGGTTA
AGGCGCACTTTGTATGGGTTGAGGCAGTCTCCTAGAGAATGGTTTGATAAGTTTCGCCAT
ACTCTCATCAACTTCTCTTTTACACAAAGCCAATATGATTCATCTCTCTTCTTTCATAAG
GCACAAGAAGGTATGGTCTTTCTTCTAGTCTATGTCGATGATATAATCATCACAGGCAGT
GACACTGTGCTCATATCAAAACTCAAGAATATGTTGCATAGTACATTTCAAATGAAGGAT
CTTGGggatcttaaatattttttgggtCTAGAAGTTCATTCTCGAGATCGAGGTATATGC
TTAAATCAGCATAAATATGTGAGAGATCTTATTGAGTTGGCTGGTTTAAAGCAGGCTACT
GCTGTTGATACACCAATGGAAGTGAATGTCAAATATCGAAAAGATGAAGGGGAGCTTTTG
CCTAATCCTTATTTATATAGACAATTGGTTGGTAGCCTCATCTATCTAACTTTTACTAGG
CCTGATATCTCATATGCTGTCCATATAGTTAGCAGATTTATGCAATCACCTCGGCATCTT
CATCTTGTTGCAGTAAAGCGtattattcaatatttaattgGGTCACCTACGCGTGGTCTA
TTCTTTCCAAAAAATTCTGATCTTCATTTGACAGCATATAGTGATGCTGATTGGGCTGGA
TGTCCTGATACCAGAAGATCTACAACTGGATGGTGTACTTTTCTTGGAGATGCATTGATC
TCTTGGAAGTGTAAAAAGCAAGATCATGTCGCAAAATCTCCCACGGAGGCTGAATATAGA
GCCATGTCTGCAGCTTGTGCTGAAATTGTTTGGTTACGTGGCCTTCTTTCCGAGCTTGGA
GCTTCCCAAATTAATCCTACTCCACTGATGTCCTGATACCAGAAGATCTACAACTGGATG
GTGTACTTTTCTTGGAGATGCATTGATCTCTTGGAAGTGTAAAAAGCAAGATCATGTCTC
AAAATCTCCCACGGAGGCTGAATATAGAGCCATGTCTGCAGCTTGTGCTGAAATTGTTTG
GTTACGTGGCCTTCTTTCCGAGCTTGGAGCTTCCCAAATTAATCCTACTCCACTCCATGC
TGATAACAAAAGTGCCATTCAGATAGCTTCCAATCCAGTATTTCATGAACGAACAAAACA
CATCGAAGTTGATTGTCATTATATCAGAGATGCATTTACTCGTGGTGTTATTGAACTTCC
TCATGTTAGTACTAATCTTCAAACAGCTGATGTGTTTACAAAAGCTTTGACACGTCAACG
GCACAAGTTTCTTAATGGCAAATTGATGCTACTAGATTTACCAGCATCAATTTGAGGGGG
GGtgtcaatataattatcattaCAGTATAATGTAGCTGTTATTTAGTAGTTGTATATAGC
TGTTATTTACTAGCTGTAAATCAGTGATTTGTACAGTTGTATTAGGCTTGACTTAGGATA
ATAATTGGGGATTCTGTAGGCTGATTTCCAGGCAGATATAGTGGGATCTGCTTGCTGATT
TTTAGCGCTAATTAGCTCTGCTGTACCTATAAATACAGGAGCTTGTTTGTATAACAATTC
ATT-GAGAAATATAAGC-TTTTTCTCATATCTTTGTCAGAAATAAACCATTTAAACCT
>K10p_reconstructed_Alex1
-----------------------------TGTCAATATAATTATCATTACAGTATAATGT
AGCTGTTATTTAGTAGTTGTATATAGCTGTTATTTACTAGCTGTAAATCAATGATTTGTA
CAGTTGTATTAGGCTTGACTTAGGCTAATAATTGGGGATTCTGTAGGCTGATTTCCAGGC
AGATATAGTGAGATCTGCTTGCTGATTTTTAGCGCTAATTAGCTCTGCTGTACCTATAAA
TACAGGAGCTTGTTTGTATAACAAATTATCGGAGAAATATAAGCTTTTTCTCATATCTTT
GTCATGGTATCAGAGCTGGTTATTTGAAAATCTGCTCTTGTACTTCTTGTCCACCTTAAT
AATCAGTG-----TTTTTTTTTAGTCATCTTTCTTGGAATTCATCTCTTGGTTCTTGTTT
CTTTTCGAATCATGTCATTGGAGCAATCTAACAACTTTCTTGTTCGTTTTAATGGGAAGA
ACTACTCTGCTTGGTCTTTCCAATTTGAGATTCTTGTCAAGGGAAAAGAATTATGGGGCT
ATGTTGATGGAACGGAATCTGCACCTGACTCCAAAGAAAAGGAGAAACTTGCGAAATGGA
AGGTGAAGGATGCTCAGATAATGTCTTGGATTCTCGGGAGCATGGAACCGTCTATGATTC
TCAATCTCAGGCCTTACAAGTCTTCTAAAGATATGTGGGGTTACTTGAAGAAAGTTTACA
ATCAAAGCAACGCCGCCCGACGTTTTCAATTAGAGCTTGAGTTGGGACAACTAAGTCAGG
GAAGCAAGACAATTCAAGAGTTTTATTCTTCTTTTGAGAATTTGTGGAATGAATACACTG
ATATTGTGTATGAGAGTGTTTCTGCTGAAGGACTAG------------------------
------------------------------------------------------------
------------------------------------------------------------
------------------------------------------------------------
------------------------------------------------------------
------------------------------------------------------------
------------------------------------------------------------
------------------------------------------------------------
------------------------------------------------------------
------------------------------------------------------------
------------------------------------------------------------
------------------------------------------------------------
------------------------------------------------------------
------------------------------------------------------------
------------------------------------------------------------
------------------------------------------------------------
------------------------------------------------------------
------------------TTGCTGTCCAAAGTGTACACGAGACGAGCAAACGTGATCAGT
TTTTAATGAAATTGCGGGGAGATTTTGAACCAGTCAGGTCCAACCTCATGAATAGAAATC
CAGTTCCTTCAATCGATACTTGCATAGGTGAGCTTTTTCGAGAAGAACAACGGCTCATGA
CACAAACTTTCATCGATCAGAAATCACAGAATTCTTCTCCAATTCCTGTTGCATATGTTG
CCCAAGGAAAGCATAGAGGTGGAAGAGATATGAGTAATATCCAATGCTACAGTTGCAAAG
GATTTGGACATGTTGCTACTAATTGCACTAAAAAATTCTGCAATTATTGCAAGAAAGCTG
GGCATACTATTAAAGATTGTCCAATCCGGCCTCCGAAGAAATCTGAGACTGCTTACAATG
TCTCAGTTGGATCCTCAAATGCTCCGAACTTTGGTCAGTCCTCTGTTACTCCTGAAATGA
TCCAGCAGATGATAGTTAATGCATTTTCAACTTTAGGAATTTCAGGTAACAAAAATTCTG
CCCATAAGCCTTGGTATTTTGATTCCGCTGCTTCAAATCACATGACTAGCACAACAGTAC
CCCTAAATAATGTTCAAAAGTATAAAGGGGATCTTCATATTCAAACTGCTGATGGTAACT
CTTTACCTATTACTGCTGTTGGTGATATTTCAACCTCTCTGAATACAGTTTTTGTGTCCC
CAAAGTTGTCTGCTAATCTTATATCTGTTGGCCAGTTAGTTGATAACAATTGCACCGTTC
AATTTTCAAATTCTGGTTGTTTTGTGCAGGATCAAGTGTCAGGGAAGATGATCGCGAAGG
GGCCTAAAGTGGGACGTCTCTTTCCTTTACTCCCATCACCTTCTCTAGTGTCAAATTATG
TCTCTTGTAATGCCGTTGATTGTAATAATCAAGTGTGGCATAAGCGGTTAGGACATCCAA
ATTCTCATGTTCTTAGTATTTTACTTAAATCTGGTTTGCTTGGGAATAAAGTTTCGAATT
CTTCAAATACAGACAATATTCATTGTGCATCTTGCAAACTTGGTAAAAGCAAAACACTTC
CTTTTCCATCACGTAAATCTCACACCACCAAAGCTTTTGAACTTGTGCATACAGATGTAT
GGGGTATTTCACCAGTGGTATCTCATCAACATTACAAGTATTTTGTAACTTTTATAGACG
ATTTCTCTCGTTATACTTGGGTATATTTCCTTCGATATAAAAGCGAGGTCTTTAAAGCAT
TTCAAACTTTCCATGCTTTAATCGAGACACAATTTTCTGCAAAAATCAGAATTTTGCAAT
CTGATTCGGGTGGTGAATATACATCAAATGAATTTCAATCTTTCCTTCAAAATCATGGAA
TCATATCACAACGATCTTGTCCATCAACTCCACAACAAAATGGTGTGGCCGAGAGAAAGA
ATCGTCATCTT~~~~~~~~~~~~~~~~~~~~~~~~~~~~~~~~~~~~~~~~~~~~~~~~~
~~~~~~~~~~~~~~~~~~~~~~~~~~~~~~~~~~~~~~~~~~~~~~~~~~~~~~~~~~~~
~~~~~~~~~~~~~~~~~~~~~~~~~~~~~~~~~~~~~~~~~~~~~CTTGATGTCGTTCGA
ACTCTCCTCATCGAGTCTTGTGTTCCATCTCATTTTTGGTGTGAAGCCCTGTCTACTGCT
GTTTATTTGATAAACAGATTACCATCTCCCACCTTAAACAATGAATCTCCCTACCTCCGT
TTATATGAAGATGCACCAGATTATTCTGATCTTCATATTTTC~~~~~~~~~~~~~~~~~~
~~~~~~~~~~~~~~~~~~~~~~~~~~~~~~~~~~~~~~~~~~~~~~~~~~~~~~~~~~~~
~~~~~~~~~~~~~~~GGATGTGTTTGTTTTGTTCATCTTCAGCCACATGAAAGGAACAAA
CTTACTGCACAATCTGTCAAGTGTGCTTTTTTAGGATATGGTGGTACCCAAAAAGGTTTT
CTTTGCTATGATCCTAATACTCGTCGTATTCGTGTGTCTAGAAATGTAATTTTCTTTGAA
AATCAGTCATTTTTTTGCACACAAATGACTTCACAACTCCCATCGATAGCTATATTGCCT
CATTTTCCCGAGTCATCAGCCCCATCACAAAGATTTAAACCAGGTCATGTTTATCATAGA
CGCACATCTCCCACTATGGCTCCTGCGACTCTTTCGGACGCACCTGATCCTGTTCTACCG
AGTTCCAATGATCCACCTCCTGTTCGGAGAAGTTCTAGAAATTCAAAACCTCCCGACAGG
TATGGTTATACAAATCCAGTAGCCATGTCCACTACTTTATCTCCCATCTCTATTCCCACT
TGTTATAAACAGGCTATGGAACATGAGTGTTGGCAACAAGCAATGGAAACAGAACTTCAA
GCTCTTGCAGAAAATCATACTTGGGACGTTGTTTCCTTGCCTCCAAATGTTAAGCCAATT
GGTAGCAAGTGGGTTTATAGTATGAAACTCAAGTCTGATGGCTCATTAGATCGATACAAA
GCTCGGCTGGTTGCACTTGGCAATAAACAAGAATATGGTATCAACTATGAAGAGACATTT
GCACCAGTTGCTAAAATGACCACTGTAAGAACCATTCTTGCTGTTGCTTCCTCTAAATCT
TGGCCTTTACATCAGATGGATGTCAAAAATGCTTTTTTGAATGGGGATCTTAAAGAAGAA
ATTTACATGAAACTTCCACATGGCATGGCATGGATAGCTCCAAATAAAGTTTGCAGGTTA
AGGCGCACTTTGTATGGGTTGAGGCAGTCTCCTAGAGAATGGTTTGATAAGTTTCGCCAT
ACTCTCATCAACTTCTCTTTTACACAAAGCCAATATGATTCATCTCTCTTCTTTCATAAG
ACACAAGAAGGTATGGTCTTTCTTCTGGTCTATGTCGATGATATAATCATCACAGGCAGT
GACACTGTGCTCATATCAAAACTCAAGAATATGTTGCATAGTACATTTCAAATGAAGGAT
CTTGGGGATCTTAAGTATTTTTTGGGTCTGGAAGTTCATTCTCGAGATCAAGGTATATTC
TTAAATCAGCATAAATATGTCAGAGATCTTATTGAGTTGGCTGGTTTAAAGGAGGCTACT
GCTGTTGATACACCAATGGAAGTGAATGTTAAATATCGAAAAGATGAAGGGGAGCTTTTG
CCTAATCCTTATTTATATAGACAATTGGTTGGTAGCCTCATCTATCTAACAATTACTAGG
CCTGATATCTCATATGCTGTCCATATAGTTAGCAGATTTATGCAATCACCTCGGCATCTT
CATCTTGTTGCAGTGAAGCGTATTATTCGATATTTAATTGGGTCACCTACGCGTGGTCTA
TTCTTTCCAAAAAATTCTGATCTTCATTTGACAGCATATAGTGATGCTGATTGGGCTGGA
TGTCCGGATACT~~~~~~~~~~~~~~~~~~~~~~~~~~~~~~~~~~~~~~~~~~~~~~~~
~~~~~~~~~~~~~~~~~~~~~~~~~~~~~~~~~~~~~~~~~~~~~~~~~~~~~~~~~~~~
~~~~~~~~~~~~~~~~~~~~~~~~~~~~~~~~~~~~~~~~~~~~~~~~~~~~~~~~~~~~
~~~~~~~~~~~~~~~~~~~~~~~~~~~~~~~~~~~~~~~~AGAAGATCTACAACTGGATG
GTGTACTTTTCTTGGAGATGCATTGATCTCTTGGAAGTGTAAAAAGCAAGATCATGTCTC
AAAATCTTCCACGGAGGCTGAATATAGAGCCATGTCTGCAGCTTGTGCTGAAATTGTTTG
GTTACGTGGCCTTCTTTCCGAGCTTGGAGCTTCTCAAATTAATCCTACTCCACTCCATGC
TGATAACAAAAGTGCCATTCAGATAGCTTCCAATCCAGTATTTCATGAACGAACAAAACA
CATCGAAGTTGATTGTCATTATATCAGAGATGCATTTACTCGTGGTGTTATTGAACTTCC
TCATGTTAGTACTAATCTTCAAACAGCTGATGTGTTTACAAAAGCTTTGACACGTCAACG
GCACAAGTTTCTTAATGGCAAATTGATGCTACTAGATTTACCAGCATCAATTTGAGGGGG
GGTGTCAATATAATTATCATTACAGTATAATGTAGCTGTTATTTAGTAGTTGTATATAGC
TGTTATTTACTAGCTGTAAATCAATGATTTGTACAGTTGTATTAGGCTTGACTTAGGCTA
ATAATTGGGGATTCTGTAGGCTGATTTCCAGGCAGATATAGTGAGATCTGCTTGCTGATT
TTTAGCGCTAATTAGCTCTGCTGTACCTATAAATACAGGAGCTTGTTTGTATAACAAATT
ATCGGAGAAATATAAGC-TTTTTCTCATATCTTTGTCA
>K10w_reconstructed_Alex1
-----------------------------TGTCAATATAATTATCATTACAGTATAATGT
AGCTGTTATTTAGTAGTTGTATATAGCTGTTATTTACTAGCTGTAAATCAATGATTTGTA
CAGTTGTATTAGGCTTGACTTAGGCTAATAATTGGGGATTCTGTAGGCTGATTTCCAGGC
AGATATAGTGAGATCTGCTTGCTGATTTTTAGCGCTAATTAGCTCTGCTGTACCTATAAA
TACAGGAGCTTGTTTGTATAACAAATTATCGGAGAAATATAAGCTTTTTCTCATATCTTT
GTCATGGTATCAGAGCTGGTTATTTGAAAATCTGCTCTTGTACTTCTTGTCCACCTTAAT
AATCAGTG----TTTTTTTTTTAGTCATCTTTCTTGGAATTCATCTCTTGGTTCTTGTTT
CTTTTCGAATCATGTCATTGGAGCAATCTAACAACTTTCTTGTTCGTTTTAATGGGAAGA
ACTACTCTGCTTGGTCTTTCCAATTTGAGATTCTTGTCAAGGGAAAAGAATTATGGGGCT
ATGTTGATGGAACGGAATCTGCACCTGACTCCAAAGAAAAGGAGAAACTTGCGAAATGGA
AGGTGAAGGATGCTCAGATAATGTCTTGGATTCTCGGGAGCATGGAACCGTCTATGATTC
TCAATCTCAGGCCTTACAAGTCTTCTAAAGATATGTGGGGTTACTTGAAGAAAGTTTACA
ATCAAAGCAACGCCGCCCGACGTTTTCAATTAGAGCTTGAGTTGGGACAACTAAGTCAGG
GAAGCAAGACAATTCAAGAGTTTTATTCTTCTTTTGAGAATTTGTGGAATGAATACACTG
ATATTGTGTATGAGAGTGTTTCTGCTGAAGGACTAG------------------------
------------------------------------------------------------
------------------------------------------------------------
------------------------------------------------------------
------------------------------------------------------------
------------------------------------------------------------
------------------------------------------------------------
------------------------------------------------------------
------------------------------------------------------------
------------------------------------------------------------
------------------------------------------------------------
------------------------------------------------------------
------------------------------------------------------------
------------------------------------------------------------
------------------------------------------------------------
------------------------------------------------------------
------------------------------------------------------------
------------------TTGCTGTCCAAAGTGTACACGAGACGAGCAAACGTGATCAGT
TTTTAATGAAATTGCGGGGAGATTTTGAACCAGTCAGGTCCAACCTCATGAATAGAAATC
CAGTTCCTTCAATCGATACTTGCATAGGTGAGCTTTTTCGAGAAGAACAACGGCTCATGA
CACAAACTTTCATCGATCAGAAATCACAGAATTCTTCTCCAATTCCTGTTGCATATGTTG
CCCAAGGAAAGCATAGAGGTGGAAGAGATATGAGTAATATCCAATGCTACAGTTGCAAAG
GATTTGGACATGTTGCTACTAATTGCACTAAAAAATTCTGCAATTATTGCAAGAAAGCTG
GGCATACTATTAAAGATTGTCCAATCCGGCCTCCGAAGAAATCTGAGACTGCTTACAATG
TCTCAGTTGGATCCTCAAATGCTCCGAACTTTGGTCAGTCCTCTGTTACTCCTGAAATGA
TCCAGCAGATGATAGTTAATGCATTTTCAACTTTAGGAATTTCAGGTAACAAAAATTCTG
CCCATAAGCCTTGGTATTTTGATTCCGCTGCTTCAAATCACATGACTAGCACAACAGTAC
CCCTAAATAATGTTCAAAAGTATAAAGGGGATCTTCATATTCAAACTGCTGATGGTAACT
CTTTACCTATTACTGCTGTTGGTGATATTTCAACCTCTCTGAATACAGTTTTTGTGTCCC
CAAAGTTGTCTGCTAATCTTATATCTGTTGGCCAGTTAGTTGATAACAATTGCACCGTTC
AATTTTCAAATTCTGGTTGTTTTGTGCAGGATCAAGTGTCAGGGAAGATGATCGCGAAGG
GGCCTAAAGTGGGACGTCTCTTTCCTTTACTCCCATCACCTTCTCTAGTGTCAAATTATG
TCTCTTGTAATGCCGTTGATTGTAATAATCAAGTGTGGCATAAGCGGTTAGGACATCCAA
ATTCTCATGTTCTTAGTATTTTACTTAAATCTGGTTTGCTTGGGAATAAAGTTTCGAATT
CTTCAAATACAGACAATATTCATTGTGCATCTTGCAAACTTGGTAAAAGCAAAACACTTC
CTTTTCCATCACGTAAATCTCACACCACCAAAGCTTTTGAACTTGTGCATACAGATGTAT
GGGGTATTTCACCAGTGGTATCTCATCAACATTACAAGTATTTTGTAACTTTTATAGACG
ATTTCTCTCGTTATACTTGGGTATATTTCCTTCGATATAAAAGCGAGGTCTTTAAAGCAT
TTCAAACTTTCCATGCTTTAATCGAGACACAATTTTCTGCAAAAATCAGAATTTTGCAAT
CTGATTCGGGTGGTGAATATACATCAAATGAATTTCAATCTTTCCTTCAAAATCATGGAA
TCATATCACAACGATCTTGTCCATCAACTCCACAACAAAATGGTGTGGCCGAGAGAAAGA
ATCGTCATCTT~~~~~~~~~~~~~~~~~~~~~~~~~~~~~~~~~~~~~~~~~~~~~~~~~
~~~~~~~~~~~~~~~~~~~~~~~~~~~~~~~~~~~~~~~~~~~~~~~~~~~~~~~~~~~~
~~~~~~~~~~~~~~~~~~~~~~~~~~~~~~~~~~~~~~~~~~~~~CTTGATGTCGTTCGA
ACTCTCCTCATCGAGTCTTGTGTTCCATCTCATTTTTGGTGTGAAGCCCTGTCTACTGCT
GTTTATTTGATAAACAGATTACCATCTCCCACCTTAAACAATGAATCTCCCTACCTCCGT
TTATATGAAGATGCACCAGATTATTCTGATCTTCATATTTTC~~~~~~~~~~~~~~~~~~
~~~~~~~~~~~~~~~~~~~~~~~~~~~~~~~~~~~~~~~~~~~~~~~~~~~~~~~~~~~~
~~~~~~~~~~~~~~~GGATGTGTTTGTTTTGTTCATCTTCAGCCACATGAAAGGAACAAA
CTTACTGCACAATCTGTCAAGTGTGCTTTTTTAGGATATGGTGGTACCCAAAAAGGTTTT
CTTTGCTATGATCCTAATACTCGTCGTATTCGTGTGTCTAGAAATGTAATTTTCTTTGAA
AATCAGTCATTTTTTTGCACACAAATGACTTCACAACTCCCATCGATAGCTATATTGCCT
CATTTTCCCGAGTCATCAGCCCCATCACAAAGATTTAAACCAGGTCATGTTTATCATAGA
CGCACATCTCCCACTATGGCTCCTGCGACTCTTTCGGACGCACCTGATCCTGTTCTACCG
AGTTCCAATGATCCACCTCCTGTTCGGAGAAGTTCTAGAAATTCAAAACCTCCCGACAGG
TATGGTTATACAAATCCAGTAGCCATGTCCACTACTTTATCTCCCATCTCTATTCCCACT
TGTTATAAACAGGCTATGGAACATGAGTGTTGGCAACAAGCAATGGAAACAGAACTTCAA
GCTCTTGCAGAAAATCATACTTGGGACGTTGTTTCCTTGCCTCCAAATGTTAAGCCAATT
GGTAGCAAGTGGGTTTATAGTATGAAACTCAAGTCTGATGGCTCATTAGATCGATACAAA
GCTCGGCTGGTTGCACTTGGCAATAAACAAGAATATGGTATCAACTATGAAGAGACATTT
GCACCAGTTGCTAAAATGACCACTGTAAGAACCATTCTTGCTGTTGCTTCCTCTAAATCT
TGGCCTTTACATCAGATGGATGTCAAAAATGCTTTTTTGAATGGGGATCTTAAAGAAGAA
ATTTACATGAAACTTCCACATGGCATGGCATGGATAGCTCCAAATAAAGTTTGCAGGTTA
AGGCGCACTTTGTATGGGTTGAGGCAGTCTCCTAGAGAATGGTTTGATAAGTTTCGCCAT
ACTCTCATCAACTTCTCTTTTACACAAAGCCAATATGATTCATCTCTCTTCTTTCATAAG
ACACAAGAAGGTATGGTCTTTCTTCTGGTCTATGTCGATGATATAATCATCACAGGCAGT
GACACTGTGCTCATATCAAAACTCAAGAATATGTTGCATAGTACATTTCAAATGAAGGAT
CTTGGGGATCTTAAGTATTTTTTGGGTCTGGAAGTTCATTCTCGAGATCAAGGTATATTC
TTAAATCAGCATAAATATGTCAGAGATCTTATTGAGTTGGCTGGTTTAAAGGAGGCTACT
GCTGTTGATACACCAATGGAAGTGAATGTTAAATATCGAAAAGATGAAGGGGAGCTTTTG
CCTAATCCTTATTTATATAGACAATTGGTTGGTAGCCTCATCTATCTAACAATTACTAGG
CCTGATATCTCATATGCTGTCCATATAGTTAGCAGATTTATGCAATCACCTCGGCATCTT
CATCTTGTTGCAGTGAAGCGTATTATTCGATATTTAATTGGGTCACCTACGCGTGGTCTA
TTCTTTCCAAAAAATTCTGATCTTCATTTGACAGCATATAGTGATGCTGATTGGGCTGGA
TGTCCGGATACT~~~~~~~~~~~~~~~~~~~~~~~~~~~~~~~~~~~~~~~~~~~~~~~~
~~~~~~~~~~~~~~~~~~~~~~~~~~~~~~~~~~~~~~~~~~~~~~~~~~~~~~~~~~~~
~~~~~~~~~~~~~~~~~~~~~~~~~~~~~~~~~~~~~~~~~~~~~~~~~~~~~~~~~~~~
~~~~~~~~~~~~~~~~~~~~~~~~~~~~~~~~~~~~~~~~AGAAGATCTACAACTGGATG
GTGTACTTTTCTTGGAGATGCATTGATCTCTTGGAAGTGTAAAAAGCAAGATCATGTCTC
AAAATCTTCCACGGAGGCTGAATATAGAGCCATGTCTGCAGCTTGTGCTGAAATTGTTTG
GTTACGTGGCCTTCTTTCCGAGCTTGGAGCTTCTCAAATTAATCCTACTCCACTCCATGC
TGATAACAAAAGTGCCATTCAGATAGCTTCCAATCCAGTATTTCATGAACGAACAAAACA
CATCGAAGTTGATTGTCATTATATCAGAGATGCATTTACTCGTGGTGTTATTGAACTTCC
TCATGTTAGTACTAATCTTCAAACAGCTGATGTGTTTACAAAAGCTTTGACACGTCAACG
GCACAAGTTTCTTAATGGCAAATTGATGCTACTAGATTTACCAGCATCAATTTGAGGGGG
GGTGTCAATATAATTATCATTACAGTATAATGTAGCTGTTATTTAGTAGTTGTATATAGC
TGTTATTTACTAGCTGTAAATCAGTGATTTGTACAGTTGTATTAGGCTTGACTTAGGCTA
ATAATTGGGGATTCTGTAGGCTGATTTCCAGGCAGATATAGTGAGATCTGCTTGCTGATT
TTTAGCGCTAATTAGCTCTGCTGTACCTATAAATACAGGAGCTTGTTTGTATAACAAATC
ATTGGAGAAATATAAGTTTTTTTCTCATATCTTTGTCA
>features
------------------------xTSDx5'LTR**************************
************************************************************
************************************************************
************************************************************
************************************************************
****++++PBS+++++--------------------------------------------
------------------------------------------------------------
------------------------------------------------------------
------------------------------------------------------------
------------------------------------------------------------
------------------------------------------------------------
------------------------------------------------------------
------------------------------------------------------------
------------------------------------------------------------
------------------------------------------------------------
------------------------------------------------------------
------------------------------------------------------------
------------------------------------------------------------
------------------------------------------------------------
------------------------------------------------------------
------------------------------------------------------------
------------------------------------------------------------
------------------------------------------------------------
------------------------------------------------------------
------------------------------------------------------------
------------------------------------------------------------
------------------------------------------------------------
------------------------------------------------------------
------------------------------------------------------------
------------------------------------------------------------
------------------------------------------------------------
------------------------------------------------------------
------------------------------------------------------------
------------------------------------------------------------
------------------------------------------------------------
------------------------------------------------------------
------------------------------------------------------------
------------------------------------------------------------
------------------------------------------------------------
------------------------------------------------------------
------------------------------------------------------------
------------------------------------------------------------
------------------------------------------------------------
------------------------------------------------------------
------------------------------------------------------------
------------------------------------------------------------
------------------------------------------------------------
------------------------------------------------------------
------------------------------------------------------------
------------------------------------------------------------
------------------------------------------------------------
------------------------------------------------------------
------------------------------------------------------------
------------------------------------------------------------
------------------------------------------------------------
-----------~~~~~~~~~~~~~~~~~~~~~~~~~~~~~~~~~~~~~~~~~~~~~~~~~
~~~~~~~~~~~~~~~~~~~~~~~~~~~~~~~~~~~~~~~~~~~~~~~~~~~~~~~~~~~~
~~~~~~~~~~~~~~~~~~~~~~~~~~~~~~~~~~~~~~~~~~~~~---------------
------------------------------------------------------------
------------------------------------------------------------
------------------------------------------~~~~~~~~~~~~~~~~~~
~~~~~~~~~~~~~~~~~~~~~~~~~~~~~~~~~~~~~~~~~~~~~~~~~~~~~~~~~~~~
~~~~~~~~~~~~~~~---------------------------------------------
------------------------------------------------------------
------------------------------------------------------------
------------------------------------------------------------
------------------------------------------------------------
------------------------------------------------------------
------------------------------------------------------------
------------------------------------------------------------
------------------------------------------------------------
------------------------------------------------------------
------------------------------------------------------------
------------------------------------------------------------
------------------------------------------------------------
------------------------------------------------------------
------------------------------------------------------------
------------------------------------------------------------
------------------------------------------------------------
------------------------------------------------------------
------------------------------------------------------------
------------------------------------------------------------
------------------------------------------------------------
------------------------------------------------------------
------------------------------------------------------------
------------------------------------------------------------
------------------------------------------------------------
------------------------------------------------------------
-----------~~~~~~~~~~~~~~~~~~~~~~~~~~~~~~~~~~~~~~~~~~~~~~~~~
~~~~~~~~~~~~~~~~~~~~~~~~~~~~~~~~~~~~~~~~~~~~~~~~~~~~~~~~~~~~
~~~~~~~~~~~~~~~~~~~~~~~~~~~~~~~~~~~~~~~~~~~~~~~~~~~~~~~~~~~~
~~~~~~~~~~~~~~~~~~~~~~~~~~~~~~~~~~~~~~~~--------------------
------------------------------------------------------------
------------------------------------------------------------
------------------------------------------------------------
------------------------------------------------------------
------------------------------------------------------------
------------------------------------------------------------
-----------------------------------------------------===PPT=
==3'LTR*****************************************************
************************************************************
************************************************************
************************************************************
**************************************xTSDx
>conserved PBS for Ale-2 lineage (Wicker and Keller, 2007)
------------------------------------------------------------
------------------------------------------------------------
------------------------------------------------------------
------------------------------------------------------------
------------------------------------------------------------
----TGGTATCAGAGC--------------------------------------------
--~~~~~~~~~~~~~~~~~~~~~~~~~~~~~~~~~~~~~~~~~~~~~~~~~~~~~~~~~~
~~~~~~~~~~~~~~~~~~~~~~~~~~~~~~~~~~~~~~~~~~~~~~~~~~~~~~~~~~~~
~~~~~~~~~~~~~~~~~~~~~~~~~~~~~~~~~~~~~~~~~~~~~~~~~~~~~~~~~~~~
~~~~~~~~~~~~~~~~~~~~~~~~~~~~~~~~~~~~~~~~~~~~~~~~~~~~~~~~~~~~
~~~~~~~~~~~~~~~~~~~~~~~~~~~~~~~~~~~~~~~~~~~~~~~~~~~~~~~~~~~~
~~~~~~~~~~~~~~~~~~~~~~~~~~~~~~~~~~~~~~~~~~~~~~~~~~~~~~~~~~~~
~~~~~~~~~~~~~~~~~~~~~~~~~~~~~~~~~~~~~~~~~~~~~~~~~~~~~~~~~~~~
~~~~~~~~~~~~~~~~~~~~~~~~~~~~~~~~~~~~~~~~~~~~~~~~~~~~~~~~~~~~
~~~~~~~~~~~~~~~~~~~~~~~~~~~~~~~~~~~~~~~~~~~~~~~~~~~~~~~~~~~~
~~~~~~~~~~~~~~~~~~~~~~~~~~~~~~~~~~~~~~~~~~~~~~~~~~~~~~~~~~~~
~~~~~~~~~~~~~~~~~~~~~~~~~~~~~~~~~~~~~~~~~~~~~~~~~~~~~~~~~~~~
~~~~~~~~~~~~~~~~~~~~~~~~~~~~~~~~~~~~~~~~~~~~~~~~~~~~~~~~~~~~
~~~~~~~~~~~~~~~~~~~~~~~~~~~~~~~~~~~~~~~~~~~~~~~~~~~~~~~~~~~~
~~~~~~~~~~~~~~~~~~~~~~~~~~~~~~~~~~~~~~~~~~~~~~~~~~~~~~~~~~~~
~~~~~~~~~~~~~~~~~~~~~~~~~~~~~~~~~~~~~~~~~~~~~~~~~~~~~~~~~~~~
~~~~~~~~~~~~
>conserved PPT for Ale-2 lineage (Wicker and Keller, 2007)
------------------------------------------------------------
------------------------------------------------------------
------------------------------------------------------------
------------------------------------------------------------
------------------------------------------------------------
------------------------------------------------------------
------------------------------------------------------------
------------------------------------------------------------
------------------------------------------------------------
------------------------------------------------------------
------------------------------------------------------------
------------------------------------------------------------
------------------------------------------------------------
------------------------------------------------------------
------------------------------------------------------------
------------------------------------------------------------
------------------------------------------------------------
------------------------------------------------------------
------------------------------------------------------------
------------------------------------------------------------
------------------------------------------------------------
------------------------------------------------------------
------------------------------------------------------------
------------------------------------------------------------
------------------------------------------------------------
------------------------------------------------------------
------------------------------------------------------------
------------------------------------------------------------
------------------------------------------------------------
------------------------------------------------------------
------------------------------------------------------------
------------------------------------------------------------
------------------------------------------------------------
------------------------------------------------------------
------------------------------------------------------------
------------------------------------------------------------
------------------------------------------------------------
------------------------------------------------------------
------------------------------------------------------------
------------------------------------------------------------
------------------------------------------------------------
------------------------------------------------------------
------------------------------------------------------------
------------------------------------------------------------
------------------------------------------------------------
------------------------------------------------------------
------------------------------------------------------------
------------------------------------------------------------
------------------------------------------------------------
------------------------------------------------------------
------------------------------------------------------------
------------------------------------------------------------
------------------------------------------------------------
------------------------------------------------------------
------------------------------------------------------------
-----------~~~~~~~~~~~~~~~~~~~~~~~~~~~~~~~~~~~~~~~~~~~~~~~~~
~~~~~~~~~~~~~~~~~~~~~~~~~~~~~~~~~~~~~~~~~~~~~~~~~~~~~~~~~~~~
~~~~~~~~~~~~~~~~~~~~~~~~~~~~~~~~~~~~~~~~~~~~~---------------
------------------------------------------------------------
------------------------------------------------------------
------------------------------------------~~~~~~~~~~~~~~~~~~
~~~~~~~~~~~~~~~~~~~~~~~~~~~~~~~~~~~~~~~~~~~~~~~~~~~~~~~~~~~~
~~~~~~~~~~~~~~~---------------------------------------------
------------------------------------------------------------
------------------------------------------------------------
------------------------------------------------------------
------------------------------------------------------------
------------------------------------------------------------
------------------------------------------------------------
------------------------------------------------------------
------------------------------------------------------------
------------------------------------------------------------
------------------------------------------------------------
------------------------------------------------------------
------------------------------------------------------------
------------------------------------------------------------
------------------------------------------------------------
------------------------------------------------------------
------------------------------------------------------------
------------------------------------------------------------
------------------------------------------------------------
------------------------------------------------------------
------------------------------------------------------------
------------------------------------------------------------
------------------------------------------------------------
------------------------------------------------------------
------------------------------------------------------------
------------------------------------------------------------
-----------~~~~~~~~~~~~~~~~~~~~~~~~~~~~~~~~~~~~~~~~~~~~~~~~~
~~~~~~~~~~~~~~~~~~~~~~~~~~~~~~~~~~~~~~~~~~~~~~~~~~~~~~~~~~~~
~~~~~~~~~~~~~~~~~~~~~~~~~~~~~~~~~~~~~~~~~~~~~~~~~~~~~~~~~~~~
~~~~~~~~~~~~~~~~~~~~~~~~~~~~~~~~~~~~~~~~--------------------
------------------------------------------------------------
------------------------------------------------------------
------------------------------------------------------------
------------------------------------------------------------
------------------------------------------------------------
------------------------------------------------------------
-----------------------------------------------------GAGGGRG
GV
