# Supplementary material for: Diverse and mobile: eccDNA‐based identification of carrot low‐copy‐number LTR retrotransposons active in callus cultures
Source: Plant J. 2022 May 10;110(6):1811–28. doi: 10.1111/tpj.15773 (PMC9324142; doi:10.1111/tpj.15773)
Supplement: Supplementary file 7 — Data S4. Alignment of Alex3 DH1 reference copy with 20‐bp flanking region and eccDNA‐derived contig with annotation of LTRs, PBS, PPT and TSD. [file TPJ-110-1811-s006.fasta]

>reverse_complement of NC_030383.1 Daucus carota subsp. sativus cultivar DH1 chromosome 3, ASM162521v1, whole genome shotgun sequence Positions 3148365 to 3153448
TGACTCATAATTTTACATACTGTCAAATGTATTAGCAGTCCTAATTAGATATTAGATATA
TTAGCTGTATAAGCAGATTTGGTGTCATTGTAAATAGTTACATTCCATATTTAGACTATA
ACAACTGTTGTAAAGGCTGAAAATCTGCTAATTAGCTGGATATCAGGAGAAAATTCAGCT
TGTATTATTGTTATATAATGAGGACTCTCCAGCAATGGAAAGGACACTTTTTCCCTTCCA
ATATTCTTGTCATGGTATCAGAGCTACAGTTCTGATTTGCCTTTTGTTTCTGATCAATTC
TTTTTCATCGTTCTTGTATCTTGATAAAGATTCTTGTTCCTAGTTACTCTTGATCATTCT
CTCAGAATCATGTCTCTCGATAAGTATGATACTCTCTTGGTTCGCCTAAACGGCAAAAAT
TATTCAGCATGGTCATTTCACTTTCAGATCTTTGTCAAAGGTAAGGATTTATGGGGTTAT
GTTAGTGGCACCACTATTGCTCCTGACAAAGAAAAAGACAAGGCTGAATATGCTAAGTGG
GAAACTAAAGATGCACAAATCATGGGTTGGCTGCTCGGATCCGTTGATCCCAACATTATA
TTGAACCTAAGGCCTTTTAAGACTTCAGCTGAGATGTGGGCTTATCTCAAAAAGATATAT
AGTCAGCAAAACACTGCTCGTCGCTTTCAACTAGAACATGACATAGGCAAACTTCAACAA
GATGGTCTTTCAATTTCTGATTTTTATTCACACTTCATGAATCTATGGGTTGAATATGCT
GATATTGTCTATGCTTCTGTACCTGCTGAAGGCCTCAAGTCAGTTCAGAATGTACATGAA
ACTACTAAAAGAGATCAATTTCTTATGAAATTGCGATCTGAGTTTGAAGCTACTAGGTCA
AATCTTATGAATCGAGATCCTCTTCCTTCTTTGGATACATGTCTCAATGATCTGCTTCGG
GAGGAACAACGTCTTCTCACTCAAGACACGATGAAAGAAGAGAAATCTGAGTTAGTTCAT
GTGGCGTATGCAACACAAGGTAAGCCAAGAGGCAGAGATATGCGTAATGTTCAATGTTTC
TCTTGCAAAGGTTTTGGACATTATGCTTCAAACTGTTCTAAAAAGTTTTGCAATTATTGT
AAGAAAGATGGACATATAATCAAGGAATGTCCTACTCGTCCACCAAAGAAATCTGAGACA
GCCTACACAGCCTTGGTTGAATCCTCAAGTACAGGCGGTACAACACGAAATGCTACTGCT
CCTGTTCAACCTGTGACACCTGAAATGATTCAGCAAATGATCATTTCGGCATTTTCTACT
TTGGGAATTTCTGGTAAATCTGCCCTCAAAACACCTACTTGGTACTTTGATTCTGCAGCT
TCTAATCATATGACAAATAATGCTGATTTTCTTACAAATATAAATAAATATTGTGGAAAT
CTTGAAATCGGTACGGCAGATGGAAGTCATTTACCTATTACAGAAACTGGTGATATTTCT
TCCTCTCTGACCGATGTCTTTGTCTCTCCTACCCTTACCACTAATCTCATTTCTGTCGGT
CAATTGGTAGAAAATAATTGCAAAGTGACATTTTCAAAATCTGGTTGTGTTGTGCAGGAT
CAGCAGTCAGGGAGGGTGATCACGAGGGGGCCTAAAGTTGAACGTCTCTTTCCTATCCAA
TTTCCTTCGCCATGTCACTCGCTTCCTATTGTTTCTTGTAATTCTGCCCGTATTGATTAC
CATGCATGGCATAAGCGTCTAGGACACCCTAATAATGATGTTCTTCGTGTTTTGTTGAAA
TCTGGTGTACTTGGCAATAAAAAGTTTTCTTCTCTTAGTTCTGTCCAATTCGATTGCAAT
TCGTGCAAACTTGGAAAAAGTAAAACTCTACCATTTCCCATTCATACATCTTATGTAACT
CAACCTTTTGATTTAATACATAGTGATGTTTGGGGTATGTCACCAGTTGTGTCTCATGCT
AAGTATAAGTACTTTGTCACGTTTATTGACGATTATAGTCGTTTCACATGGATATATTTG
CTTCGTTCCAAATCTGAAGTACTCTCCACCTTCAAGATCTTTCATGCCTACATTCAAACC
CAATTTGATACTAAAATTAAAATTCTTCGGTCTGATAATGGGGGTGAATATATGTCTCAT
TTGTTTCAAGAGTATTTGCAAGCCAATGGCATTATATCTCAAAGGTCTTGTCCTTCAACT
CCCCAACAAAATGGGATAGCTGAAAGAAAAAACCGACATCTTCTCGATGTTGTACGTACC
CTTTTGTTGGAATCATTTGTGCCCTCTAGGTTCTGGTGTGAAGCTCTCTCCACTGCTGTG
TACCTCATAAATAGATTACCCTCACCATCCTTAAATCATGTTTCACCTTTCACTCGATTA
TTTGGTCGCATTCCAGATTATTCAGGTCTTCGTAATTTTGGATGTGTATGTTATGTTCAC
CTTCCTCCACATGAACGCACAAAACTCACAGCTCAGTCAAACAAATGTGCTTTCTTAGGG
TACGCTCTACACCAGAAAGGATTTCTCTGTTATGATCCTACTATACGACGTACTCGGGTT
TCAAGAAATGTAATTTTCTTGGAAAATCAGCCTTTTTTCTCTACCTACAATGATCATCAT
TCCCCAACATTTTCAGTTGTACCTCTGTATACAGATCCTTTATCCACTCAAGTGACATCC
GAATCTGAACATCTATCACCTAAACCACTTCTGGTGTATCAACGACGCACTAAAATCATG
TTAAACCAGAATACCATAGCAGAAACACCAACTTCTGATCCTCTTCCAGCTACTCCACCT
TCTCATACTGATTCCTTTGTTGCTGATCATGTTCAAGCTAGTCCACCCCCTCGAAATGAT
TCCCTTGCTGCTGATCCCGTTCAAGCAGCTGCANCATTCCCCAACATTTTCAGTTGTACC
TCTGTATACAGATCCTTTATCCACTCAAGTGACATCCGAATCTGAACATCTATCACCTAA
ACCACTTCTGGTGTATCAACGACGCACTAAAGTCATGTTAAACCAGAATACCATAGCAGA
AACACCAACTTCTGATCCTCTTCCAGCTACTCCACCTTCTCATACTGATTCCTTTGTTGC
TGATCATGTTCAAGCTAGTCCACCCCCTCGAAATGATTCCCTTGCTGCTGATCCCGTTCA
AGCAGCTGCACCTGCCACTCGTAGACATAGTACTCGGGTGAGTCAGCCTCCAGATAGGTA
TGGTTTTCCTAATCCTGTATCATTGACAACTACTGTATCCACCATTCCTATTCCCAAATC
ATATAAACAGGCAATGAAGCATGAGTGTTGGAGGGAAGCTATTGAAACTGAGCTTCTTGC
ACTTGAAGAAAACCAAACATGGGATGTTGTAGAACGTCCTCAATCTGCGAAACCTCTGGG
CAGCAAGTTTGTGTTTTCTGTGAAACTTAATCCAGATGGTTCCGTTGAGCGGTATAAGGC
TCGACTAGTAGTTCTTGGAAACAGACAAGAGTATGGCATAGATTACGAGGAGACATTCGC
ACCGGTAGCTAAAATGACCACCGTGCGAACCATACTAGCCCTTGCTGCGTCTCAATCATG
GAAATTGTCTCAAATGGATGTAAAGAACGCTTTCTTGCATGGTGATCTTAAGGAAGAAGT
TTATATTACACTTCCCAATGGTATGCCTATTTCAACTAATCATGTTTGCAAATTGAAGCG
TTCTTTATATGGTTTAAAGCAGGCACCTAGAATCTGGTTTGAAAAATTCAAATCGACTCT
CCTTGGTTTTTCATATACGCAAAGTAAATTTGACTCCTCCCTTTTTCTGAAAAAGACAAG
TACGGGTATTGTTGTGCTTCTTGTCTACGTGGATGACATCCTTGTCACTGGTTCTGATAT
ACAAGCCATTGATCATCTTAAAAATCTGTTGAATTCTACTTTCAAGATGAAAGATCTTGG
TCAGCTCCATTACTTCTTGGGATTAGAGGTACATTATCGACCAAAAGGTATCTTCTTGAA
TCAGCAGAAGTATATTCAAGATTTGGTTGAATTAGCTAGACTCAAGGGCTCTAATTCTGT
TGAAACCCCAATGGAAATTAATGTCAAATATAGCAGAGAAGAAGGAGAGCTACTTTCTGA
TCCTACTTTATATCGGAAGCTAGTTGGCAGTCTTATATATCTTACCATTACTCGACCGGA
TATCTCTTACGCTGTACATATAGTAAGTAAGTTCATGCAATGTCCTCGACATTTCCACCT
ATCAGCTGTCAAACGAATCATTCGGTATATTCTTGGAACTCCTAGTCGTGGCCTATTCTT
CCCTGCTACTTCTTCACTCGAGCTTCAAGCGTACAGTGATGCAGATTGGGCTGGCTGCCC
TGACACTAGAAAATCCATTACTGGTTGGTGTACGTTTCTTGGAAATGCTCTTATATCTTG
GAAATGCAAAAAGCAGAACCGTGTGTCGAAGTCATCCACGGAAGCAGAATATCGTGCCAT
GTCTGCTGCTTGTTCTGAAATTATTTGGCTACGTGGGCTCCTTGCAGAACTTGGATTCTC
TCAAGCTCACCCAACTCCATTACATGCTGATAACACCAGCGCCATTCAAATTGCAGCTAA
CCCTGTTTACCACGAACGGACGAAACACATCGAGGTTGACTGTCACTCTATTCGTGAAGC
TTATGACCACCTGGTTATTACTCTCCCACATATCTCCACTACTCTACAGGTTGCTGATAT
TTTTACCAAATCAATGCCACGTCACCGCCACAACTTTCTTGTTGGCAAATTGATGCTTGA
AGATTTACCAGCAGCATCAATTTGAGGGAGGGTGTCAAATGTATTAGCAGTCCTAATTAG
ATATTAGATATATTAGCTGTATAAGCAGATTTGGTGTCATTGTAAATAGTTACATTCCAT
ATTTAGACTATAACAACTGTTGTAAAGGCTGAAAATCTGCTAATTAGCTGGATATCAGGA
GAAAATTCAGCTTGTATTATTGTTATATAATGAGGACTCTCCAGCAATGGAAAGGACACT
TTTTCCCTTCCAATATTCTTGTCACATACGAGATAGAGGTCCAG
>DcAle_84
--------------------tgtcaaatgtattagcagtcctaattagatattagatata
ttagctgtataagcagatttggtgtcattgtaaatagttacattccatatttagactata
acaactgttgtaaaggctgaaaatctgctaattagctggatatcaggagaaaattcagct
tgtattattgttatataatgaggactctccagcaatggaaaggacactttttcccttcca
atattcttgtcatggtatcagagctacagttctgatttgccttttgtttctgatcaattc
tttttcatcgttcttgtatcttgataaagattcttgttcctagttactcttgatcattct
ctcagaatcatgtctctcgataagtatgatactctcttggttcgcctaaacggcaaaaat
tattcagcatggtcatttcactttcagatctttgtcaaaggtaaggatttatggggttat
gttagtggcaccactattgctcctgacaaagaaaaagacaaggctgaatatgctaagtgg
gaaactaaagatgcacaaatcatgggttggctgctcggatccgttgatcccaacattata
ttgaacctaaggccttttaagacttcagctgagatgtgggcttatctcaaaaagatatat
agtcagcaaaacactgctcgtcgctttcaactagaacatgacataggcaaacttcaacaa
gatggtctttcaatttctgatttttattcacacttcatgaatctatgggttgaatatgct
gatattgtctatgcttctgtacctgctgaaggcctcaagtcagttcagaatgtacatgaa
actactaaaagagatcaatttcttatgaaattgcgatctgagtttgaagctactaggtca
aatcttatgaatcgagatcctcttccttctttggatacatgtctcaatgatctgcttcgg
gaggaacaacgtcttctcactcaagacacgatgaaagaagagaaatctgagttagttcat
gtggcgtatgcaacacaaggtaagccaagaggcagagatatgcgtaatgttcaatgtttc
tcttgcaaaggttttggacattatgcttcaaactgttctaaaaagttttgcaattattgt
aagaaagatggacatataatcaaggaatgtcctactcgtccaccaaagaaatctgagaca
gcctacacagccttggttgaatcctcaagtacaggcggtacaacacgaaatgctactgct
cctgttcaacctgtgacacctgaaatgattcagcaaatgatcatttcggcattttctact
ttgggaatttctggtaaatctgccctcaaaacacctacttggtactttgattctgcagct
tctaatcatatgacaaataatgctgattttcttacaaatataaataaatattgtggaaat
cttgaaatcggtacggcagatggaagtcatttacctattacagaaactggtgatatttct
tcctctctgaccgatgtctttgtctctcctacccttaccactaatctcatttctgtcggt
caattggtagaaaataattgcaaagtgacattttcaaaatctggttgtgttgtgcaggat
cagcagtcagggagggtgatcacgagggggcctaaagttgaacgtctctttcctatccaa
tttccttcgccatgtcactcgcttcctattgtttcttgtaattctgcccgtattgattac
catgcatggcataagcgtctaggacaccctaataatgatgttcttcgtgttttgttgaaa
tctggtgtacttggcaataaaaagttttcttctcttagttctgtccaattcgattgcaat
tcgtgcaaacttggaaaaagtaaaactctaccatttcccattcatacatcttatgtaact
caaccttttgatttaatacatagtgatgtttggggtatgtcaccagttgtgtctcatgct
aagtataagtactttgtcacgtttattgacgattatagtcgtttcacatggatatatttg
cttcgttccaaatctgaagtactctccaccttcaagatctttcatgcctacattcaaacc
caatttgatactaaaattaaaattcttcggtctgataatgggggtgaatatatgtctcat
ttgtttcaagagtatttgcaagccaatggcattatatctcaaaggtcttgtccttcaact
ccccaacaaaatgggatagctgaaagaaaaaaccgacatcttctcgatgttgtacgtacc
cttttgttggaatcatttgtgccctctaggttctggtgtgaagctctctccactgctgtg
tacctcataaatagattaccctcaccatccttaaatcatgtttcacctttcactcgatta
tttggtcgcattccagattattcaggtcttcgtaattttggatgtgtatgttatgttcac
cttcctccacatgaacgcacaaaactcacagctcagtcaaacaaatgtgctttcttaggg
tacgctctacaccagaaaggatttctctgttatgatcctactatacgacgtactcgggtt
tcaagaaatgtaattttcttggaaaatcagccttttttctctacctacaatgatcatcat
tccccaacattttcagttgtacctctgtatacagatcctttatccactcaagtgacatcc
gaatctgaacatctatcacctaaaccacttctggtgtatcaacgacgcactaaaatcatg
ttaaaccagaataccatagcagaaacaccaacttctgatcctcttccagctactccacct
tctcatactgattcctttgttgctgatcatgttcaagctagtccaccccctcgaaatgat
tcccttgctgctgatcccgttcaagcagctgcancattccccaacattttcagttgtacc
tctgtatacagatcctttatccactcaagtgacatccgaatctgaacatctatcacctaa
accacttctggtgtatcaacgacgcactaaagtcatgttaaaccagaataccatagcaga
aacaccaacttctgatcctcttccagctactccaccttctcatactgattcctttgttgc
tgatcatgttcaagctagtccaccccctcgaaatgattcccttgctgctgatcccgttca
agcagctgcacctgccactcgtagacatagtactcgggtgagtcagcctccagataggta
tggttttcctaatcctgtatcattgacaactactgtatccaccattcctattcccaaatc
atataaacaggcaatgaagcatgagtgttggagggaagctattgaaactgagcttcttgc
acttgaagaaaaccaaacatgggatgttgtagaacgtcctcaatctgcgaaacctctggg
cagcaagtttgtgttttctgtgaaacttaatccagatggttccgttgagcggtataaggc
tcgactagtagttcttggaaacagacaagagtatggcatagattacgaggagacattcgc
accggtagctaaaatgaccaccgtgcgaaccatactagcccttgctgcgtctcaatcatg
gaaattgtctcaaatggatgtaaagaacgctttcttgcatggtgatcttaaggaagaagt
ttatattacacttcccaatggtatgcctatttcaactaatcatgtttgcaaattgaagcg
ttctttatatggtttaaagcaggcacctagaatctggtttgaaaaattcaaatcgactct
ccttggtttttcatatacgcaaagtaaatttgactcctccctttttctgaaaaagacaag
tacgggtattgttgtgcttcttgtctacgtggatgacatccttgtcactggttctgatat
acaagccattgatcatcttaaaaatctgttgaattctactttcaagatgaaagatcttgg
tcagctccattacttcttgggattagaggtacattatcgaccaaaaggtatcttcttgaa
tcagcagaagtatattcaagatttggttgaattagctagactcaagggctctaattctgt
tgaaaccccaatggaaattaatgtcaaatatagcagagaagaaggagagctactttctga
tcctactttatatcggaagctagttggcagtcttatatatcttaccattactcgaccgga
tatctcttacgctgtacatatagtaagtaagttcatgcaatgtcctcgacatttccacct
atcagctgtcaaacgaatcattcggtatattcttggaactcctagtcgtggcctattctt
ccctgctacttcttcactcgagcttcaagcgtacagtgatgcagattgggctggctgccc
tgacactagaaaatccattactggttggtgtacgtttcttggaaatgctcttatatcttg
gaaatgcaaaaagcagaaccgtgtgtcgaagtcatccacggaagcagaatatcgtgccat
gtctgctgcttgttctgaaattatttggctacgtgggctccttgcagaacttggattctc
tcaagctcacccaactccattacatgctgataacaccagcgccattcaaattgcagctaa
ccctgtttaccacgaacggacgaaacacatcgaggttgactgtcactctattcgtgaagc
ttatgaccacctggttattactctcccacatatctccactactctacaggttgctgatat
ttttaccaaatcaatgccacgtcaccgccacaactttcttgttggcaaattgatgcttga
agatttaccagcagcatcaatttgagggagggtgtcaaatgtattagcagtcctaattag
atattagatatattagctgtataagcagatttggtgtcattgtaaatagttacattccat
atttagactataacaactgttgtaaaggctgaaaatctgctaattagctggatatcagga
gaaaattcagcttgtattattgttatataatgaggactctccagcaatggaaaggacact
ttttcccttccaatattcttgtca
>K10p_reconstructed_Alex3
--------------------TGTCAAATGTATTAGCAGTCCTAATTAGATATTAGATATA
TTAGCTGTATAAGCAGATTTGGTGTCATTGTAAATAGTTACATTCCATATTTAGACTATA
ACAACTGTTGTAAAGGCTGAAAATCTGCTAATTAGCTGGATATCAGGAGAAAATTCAGCT
TGTATTATTGTTATATAATGAGGACTCTCCAGCAATGGAAAGGACACTTTTTCCCTTCCA
ATATTCTTGTCATGGTATCAGAGCTACAGTTCTGATTTGCCTTTTGTTTCTGATCAATTC
TTTTTCATCGTTCTTGTATCTTGATAAAGATTCTTGTTCCTAGTTACTCTTGATCATTCC
CTCAGAATCATGTCTCTCGATAAGTATGATACTCTCTTGGTTCGCCTAAACGGCAAAAAT
TATTCAGCATGGTCATTTCACTTTCAGATCTTTGTCAAAGGTAAGGATTTATGGGGTTAT
GTTAGTGGCACCACTATTGCTCCTGACAAAGAAAAAGACAAGGCTGAATATGCTAAGTGG
GAAACTAAAGATGCACAAATCATGGGTTGGCTGCTCGGATCCGTTGATCCCAACATTATA
TTGAACCTAAGGCCTTTTAAGACTTCAGCTGAGATGTGGGCTTATCTCAAAAAGATATAT
AGTCAGCAAAACACTGCTCGTCGCTTTCAACTAGAACATGACATAGGCAAACTTCAACAA
GATGGTCTTTCAATTTCTGATTTTTATTCACACTTCATGAATCTATGGGTTGAATATGCT
GATATTGTCTATGCTTCTGTACCTGCTGAAGGCCTCAAGTCAGTTCAGAATGTACATGAA
ACTACTAAAAGAGATCAATTTCTTATGAAATTGCGATCTGAGTTTGAAGCTACTAGGTCA
AATCTTATGAATCGAGATCCTCTTCCTTCTTTGGATACATGTCTCAATGATCTGCTTCGG
GAGGAACAACGTCTTCTCACTCAAGACACGATGAAAGAAGAGAAATCTGAGTTAGTTCAT
GTGGCGTATGCAACACAAGGTAAGCCAAGAGGCAGAGATATGCGTAATGTTCAATGTTTC
TCTTGCAAAGGTTTTGGACATTATGCTTCAGACTGTTCTAAAAAGTTTTGCAATTATTGT
AAGAAAGATGGACATATAATCAAGGAATGTCCTACTCGTCCACCAAAGAAATCTGAGACA
GCCTACACAACCTTGGTTGAATCCTCAAGTACAGGCGGTACAACACGAAATGCTACTGCT
CCTGTTCAACCTGTGACACCTGAAATGATTCAGCAAATGATCATTTCGGCATTTTCTACT
TTGGGAATTTCTGGTAAATCTGCCCTCAAAACACCTACTTGGTACTTTGATTCTGCAGCT
TCTAATCATATGACAAATAATGCTGATTTTCTTACAAATATAAATAAATATTGTGGAAAT
CTTGAAATCGGTACGGCAGATGGAAGTCATTTACCTATTACAGAAACTGGTGATATTTCT
TCCTCTCTGACCGATGTCTTTGTCTCTCCTACCCTTACCACTAATCTCATTTCTGTCGGT
CAATTGGTAGAAAATAATTGCAAAGTGACATTTTCAAAATCTGGTTGTGTTGTGCAGGAT
CAGCAGTCAGGGAGGGTGATCACGAGGGGGCCTAAAGTTGAACGTCTCTTTCCTATCCAA
TTTCCTTCGCCATGTCACTCGCTTCCTATTGTTTCTTGTAATTCTGCCCGTATTGATTAC
CATGCATGGCATAAGCGTCTAGGACACCCTAATAATGATGTTCTTCGTGTTTTGTTGAAA
TCTGGTGTACTTGGCAATAAAAAGTTTTCTTCTCTTAGTTCTGTCCAATTCGATTGCAAT
TCGTGCAAACTTGGAAAAAGTAAAACTTTACCATTTCCCATTCATACATCTTATGTAACT
CAACCTTTTGATTTAATACATAGTGATGTTTGGGGTATGTCACCAGTTGTGTCTCATGCT
AAGTATAAGTACTTTGTCACGTTTATTGACGATTATAGTCGTTTCACGTGGATATATTTG
CTTCGTTCCAAATCTGAAGTACTCTCCACCTTCAAGATCTTTCATGCCTACATTCAAACC
CAATTTGATACTAAAATTAAAATTCTTCGGTCTGATAATGGGGGTGAATATATGTCTCAT
TTGTTTCAAGAGTATTTGCAAGCCAATGGCATTATATCTCAAAGGTCTTGTCCTTCAACT
CCCCAACAAAATGGGATAGCTGAAAGAAAAAACCGACATCTTCTCGATGTTGTACGTACC
CTTTTGTTGGAATCATTTGTGCCCTCTAGGTTCTGGTGTGAAGCTCTCTCCACTGCTGTG
TACCTCATAAATAGATTACCCTCACCATCCTTAAATCATGTTTCACCTTTCACTCGATTA
TTTGGTCGCATTCCAGATTATTCAGGTCTTCGTAATTTTGGATGTGTATGTTATGTTCAC
CTTCCTCCACATGAACGCACAAAACTCACAGCTCAGTCAAACAAATGTGCTTTCTTAGGG
TACGCTCTACACCAGAAAGGATTTCTCTGTTATGATCCTACTATACGACGTACTCGGGTT
TCAAGAAATGTAATTTTCTTGGAAAATCAGCCTTTTTTCTCTACCTACAATGAT------
------------------------------------------------------------
------------------------------------------------------------
------------------------------------------------------------
------------------------------------------------------------
-------------------------------CATCATTCCCCAACATTTTCAGTTGTACC
TCTGTATACAGATCCTTTATCCACTCAAGTGACATCCGAATCTGAACATCTATCACCTAA
ACCACTTCTGGTGTATCAACGACGCACTAAAGTCATGTTAAACCAGAATACCATAGCAGA
AACACCAACTTCTGATCCTCTTCCAGCTACTCCACCTTCTCATACTGATTCCTTTGTTGC
TGATCATGTTCAAGCTAGTCCACCCCCTCGAAATGATTCCCTTGCTGCTGATCCCGTTCA
AGCAGCTGCACCTGCCACTCGTAGACATAGTACTCGGGTGAGTCAGCCTCCAGATAGGTA
TGGTTTTCCTAATCCTGTATCATTGACAACTACTGTATCCACCATTCCTATTCCCAAATC
ATATAAACAGGCAATGAAGCATGAGTGTTGGAGGGAAGCTATTGAAACTGAGCTTCTTGC
ACTTGAAGAAAACCAAACATGGGATGTTGTAGAACGTCCTCAATCTGCGAAACCTCTGGG
CAGCAAGTTTGTGTTTTCTGTGAAACTTAATCCAGATGGTTCCGTTGAGCGGTATAAGGC
TCGACTAGTAGTTCTTGGAAACAGACAAGAGTATGGCATAGATTACGAGGAGACATTCGC
ACCGGTAGCTAAAATGACCACCGTGCGAACCATACTAGCCCTTGCTGCGTCTCAATCATG
GAAATTGTCTCAAATGGATGTAAAGAACGCTTTCTTGCATGGTGATCTTAAGGAAGAAGT
TTATATTACACTTCCCAATGGTATGCCTATTTCAACTAATCATGTTTGCAAATTGAAGCG
TTCTTTATATGGTTTAAAGCAGGCACCTAGAATCTGGTTTGAAAAATTCAAATCGACTCT
CCTTGGTTTTTCATATACGCAAAGTAAATTTGACTCCTCCCTTTTTCTGAAAAAGACAAG
TACGGGTATTGTTGTGCTTCTTGTCTACGTGGATGACATCCTTGTCACTGGTTCTGATAT
ACAAGCCATTGATCATCTTAAAAATCTGTTGAATTCTACTTTCAAGATGAAAGATCTTGG
TCAGCTCCATTACTTCTTGGGATTAGAGGTACATTATCGACCAAAAGGTATCTTCTTGAA
TCAGCAGAAGTATATTCAAGATTTGGTTGAATTAGCTAGACTCAAGGGCTCTAATTCTGT
TGAAACCCCAATGGAAATTAATGTCAAATATAGCAGAGAAGAAGGAGAGCTACTTTCTGA
TCCTACTTTATATCGGAAGCTAGTTGGCAGTCTTATATATCTTACCATTACTCGACCGGA
TATCTCTTACGCTGTACATATAGTAAGTAAGTTCATGCAATGTCCTCGACATTTCCACCT
ATCAGCTGTCAAACGAATCATTCGGTATATTCTTGGAACTCCTAGTCGTGGCCTATTCTT
CCCTGCTACTTCTTCACTCGAGCTTCAAGCGTACAGTGATGCAGATTGGGCTGGCTGCCC
TGACACTAGAAAATCCATTACTGGTTGGTGTACGTTTCTTGGAAATGCTCTTATATCTTG
GAAATGCAAAAAGCAGAACCGTGTGTCGAAGTCATCCACGGAAGCAGAATATCGTGCCAT
GTCTGCTGCTTGTTCTGAAATTATTTGGCTACGTGGGCTCCTTGCAGAACTTGGATTCTC
TCAAGCTCACCCAACTCCATTACATGCTGATAACACCAGCGCCATTCAAATTGCAGCTAA
CCCTGTTTACCACGAACGGACGAAACACATCGAGGTTGACTGTCACTCTATTCGTGAAGC
TTATGACCACCTGGTTATTACTCTCCCACATATCTCCACTACTCTACAGGTTGCTGATAT
TTTTACCAAATCAATGCCACGTCACCGCCACAACTTTCTTGTTGGCAAATTGATGCTTGA
AGATTTACCAGCAGCATCAATTTGAGGGAGGGTGTCAAATGTATTAGCAGTCCTAATTAG
ATATTAGATATATTAGCTGTATAAGCAGATTTGGTGTCATTGTAAATAGTTACATTCCAT
ATTTAGACTATAACAACTGTTGTAAAGGCTGAAAATCTGCTAATTAGCTGGATATCAGGA
GAAAATTCAGCTTGTATTATTGTTATATAATGAGGACTCTCCAGCAATGGAAAGGACACT
TTTTCCCTTCCAATATTCTTGTCA
>features
---------------xTSDx5'LTR***********************************
************************************************************
************************************************************
************************************************************
************++++PBS+++++------------------------------------
------------------------------------------------------------
------------------------------------------------------------
------------------------------------------------------------
------------------------------------------------------------
------------------------------------------------------------
------------------------------------------------------------
------------------------------------------------------------
------------------------------------------------------------
------------------------------------------------------------
------------------------------------------------------------
------------------------------------------------------------
------------------------------------------------------------
------------------------------------------------------------
------------------------------------------------------------
------------------------------------------------------------
------------------------------------------------------------
------------------------------------------------------------
------------------------------------------------------------
------------------------------------------------------------
------------------------------------------------------------
------------------------------------------------------------
------------------------------------------------------------
------------------------------------------------------------
------------------------------------------------------------
------------------------------------------------------------
------------------------------------------------------------
------------------------------------------------------------
------------------------------------------------------------
------------------------------------------------------------
------------------------------------------------------------
------------------------------------------------------------
------------------------------------------------------------
------------------------------------------------------------
------------------------------------------------------------
------------------------------------------------------------
------------------------------------------------------------
------------------------------------------------------------
------------------------------------------------------------
------------------------------------------------------------
------------------------------------------------------------
------------------------------------------------------------
------------------------------------------------------------
------------------------------------------------------------
------------------------------------------------------------
------------------------------------------------------------
------------------------------------------------------------
------------------------------------------------------------
------------------------------------------------------------
------------------------------------------------------------
------------------------------------------------------------
------------------------------------------------------------
------------------------------------------------------------
------------------------------------------------------------
------------------------------------------------------------
------------------------------------------------------------
------------------------------------------------------------
------------------------------------------------------------
------------------------------------------------------------
------------------------------------------------------------
------------------------------------------------------------
------------------------------------------------------------
------------------------------------------------------------
------------------------------------------------------------
------------------------------------------------------------
------------------------------------------------------------
------------------------------------------------------------
------------------------------------------------------------
------------------------------------------------------------
------------------------------------------------------------
------------------------------------------------------------
------------------------------------------------------------
------------------------------------------------------------
------------------------------------------------------------
------------------------------------------------------------
------------------------------------------------------------
-----------------------===PPT===3'LTR***********************
************************************************************
************************************************************
************************************************************
************************xTSDx
>conserved PBS for Ale-2 lineage (Wicker and Keller, 2007)
------------------------------------------------------------
------------------------------------------------------------
------------------------------------------------------------
------------------------------------------------------------
------------TGGTATCAGAGC
>conserved PPT for Ale-2 lineage (Wicker and Keller, 2007)
------------------------------------------------------------
------------------------------------------------------------
------------------------------------------------------------
------------------------------------------------------------
------------------------------------------------------------
------------------------------------------------------------
------------------------------------------------------------
------------------------------------------------------------
------------------------------------------------------------
------------------------------------------------------------
------------------------------------------------------------
------------------------------------------------------------
------------------------------------------------------------
------------------------------------------------------------
------------------------------------------------------------
------------------------------------------------------------
------------------------------------------------------------
------------------------------------------------------------
------------------------------------------------------------
------------------------------------------------------------
------------------------------------------------------------
------------------------------------------------------------
------------------------------------------------------------
------------------------------------------------------------
------------------------------------------------------------
------------------------------------------------------------
------------------------------------------------------------
------------------------------------------------------------
------------------------------------------------------------
------------------------------------------------------------
------------------------------------------------------------
------------------------------------------------------------
------------------------------------------------------------
------------------------------------------------------------
------------------------------------------------------------
------------------------------------------------------------
------------------------------------------------------------
------------------------------------------------------------
------------------------------------------------------------
------------------------------------------------------------
------------------------------------------------------------
------------------------------------------------------------
------------------------------------------------------------
------------------------------------------------------------
------------------------------------------------------------
------------------------------------------------------------
------------------------------------------------------------
------------------------------------------------------------
------------------------------------------------------------
------------------------------------------------------------
------------------------------------------------------------
------------------------------------------------------------
------------------------------------------------------------
------------------------------------------------------------
------------------------------------------------------------
------------------------------------------------------------
------------------------------------------------------------
------------------------------------------------------------
------------------------------------------------------------
------------------------------------------------------------
------------------------------------------------------------
------------------------------------------------------------
------------------------------------------------------------
------------------------------------------------------------
------------------------------------------------------------
------------------------------------------------------------
------------------------------------------------------------
------------------------------------------------------------
------------------------------------------------------------
------------------------------------------------------------
------------------------------------------------------------
------------------------------------------------------------
------------------------------------------------------------
------------------------------------------------------------
------------------------------------------------------------
------------------------------------------------------------
------------------------------------------------------------
------------------------------------------------------------
------------------------------------------------------------
------------------------------------------------------------
-----------------------GAGGGRGGV
